# Supplementary material for: Islands of Biodiversity: Characterization of Lichen Flora in Antarctic Nunataks
Source: J Fungi (Basel). 2026 Apr 24;12(5):314. doi: 10.3390/jof12050314 (PMC13207803; doi:10.3390/jof12050314)
Supplement: Supplementary file 1 [file jof-12-00314-s001.zip]

Archive with 2 entries (2 files):
- sup-mat_JoF_AAC.xlsx
- sup-mat_JoF_AAC.pdf
