# Supplementary material for: Islands of Biodiversity: Characterization of Lichen Flora in Antarctic Nunataks
Source: J Fungi (Basel). 2026 Apr 24;12(5):314. doi: 10.3390/jof12050314 (PMC13207803; doi:10.3390/jof12050314)
Supplement: Supplementary file 1 [file jof-12-00314-s001.zip › sup-mat_JoF_AAC.xlsx]

## Sheet: README
Table S1. Top BLAST matches in the UNITE database for each nrITS sequence generated in this study. For each newly generated sequence, the ten highest-scoring matches are listed with the following information: GenBank accession number, sequence ID, and taxon name of the newly generated sequence; GenBank accession number of the matched reference sequences and their corresponding taxon names, Specie…
Table S2. GenBank accession numbers of the nrITS sequences used to construct the phylogenetic trees featured in Figure 3 and Figure S2. Species names were updated, where necessary, to reflect current nomenclature according to the Catalogue of Life and Species Fungorum databases. The original names listed in GenBank are given in the column called 'Original taxonomic assignment'. 'Direct submission…
Table S3. List of lichenized fungi recorded from four nunataks surveyed on the Hurd Peninsula (Livingston Island, South Shetland Islands). The family, order, biogeographic distribution, morphotype, and reproductive strategy are given for each taxon. Authorships are listed in Table 1.
Table S4. Summary of reference sites included for comparison between Antarctic nunatak and non-nunatak environments. For each site, the corresponding Antarctic Conservation Biogeographic Region (ACBR, Terauds & Lee, 2016), region (continental or maritime), habitat (nunatak or non-nunatak), and geographic coordinates (in decimal degrees) are provided. For sites encompassing multiple sampling locat…
Table S5. GenBank accession numbers and associated collection data for the nrITS sequences used to construct the haplotype networks. The corresponding haplotype, region (continental or maritime), habitat (nunatak or non-nunatak), and ACBR are provided for each sequence. 'Direct submission' refers to sequences deposited in GenBank that are not associated with a peer-reviewed publication.

## Sheet: TableS1
GenBank accession number	Sequence ID	Taxon name	Reference GenBank accession number	Reference taxon name	SH 0.5%	SH 1.0%	SH 1.5%	Score	E-value	Percent identity	Coverage	Mismatches
PZ068936	Lecanora aff. griseosorediata AA-7498	Lecanora aff. griseosorediata	JN873880	Lecanora physciella	SH1637698.10FU	SH1187448.10FU	SH0840873.10FU	672.8	0.0	93.75%	95.24%	30
PZ068936	Lecanora aff. griseosorediata AA-7498	Lecanora aff. griseosorediata	JN873879	Lecanora physciella	SH1637698.10FU	SH1187448.10FU	SH0840873.10FU	672.8	0.0	93.75%	95.24%	30
PZ068936	Lecanora aff. griseosorediata AA-7498	Lecanora aff. griseosorediata	MK208766	Lecanora physciella	SH1637698.10FU	SH1187448.10FU	SH0840873.10FU	659.1	0.0	93.31%	94.84%	32
PZ068936	Lecanora aff. griseosorediata AA-7498	Lecanora aff. griseosorediata	MK208741	Lecanora physciella	SH1637698.10FU	SH1187448.10FU	SH0840873.10FU	659.1	0.0	93.31%	94.84%	32
PZ068936	Lecanora aff. griseosorediata AA-7498	Lecanora aff. griseosorediata	JN873878	Lecanora physciella	SH1637698.10FU	SH1187448.10FU	SH0840873.10FU	657.4	0.0	93.12%	95.24%	33
PZ068936	Lecanora aff. griseosorediata AA-7498	Lecanora aff. griseosorediata	PQ304359	Lecanora physciella				626.5	0.0	92.36%	92.86%	36
PZ068936	Lecanora aff. griseosorediata AA-7498	Lecanora aff. griseosorediata	OQ786995	Lecanora physciella	SH1637705.10FU	SH1187457.10FU	SH0840872.10FU	561.2	0.0	92.96%	81.55%	29
PZ068936	Lecanora aff. griseosorediata AA-7498	Lecanora aff. griseosorediata	OR728788	Lecanora physciella	SH1637705.10FU	SH1187457.10FU	SH0840872.10FU	559.5	0.0	92.96%	81.55%	29
PZ068936	Lecanora aff. griseosorediata AA-7498	Lecanora aff. griseosorediata	JX036083	Austrolecia	SH1637704.10FU	SH1187449.10FU	SH0840866.10FU	556.1	0.0	90.31%	89.48%	44
PZ068936	Lecanora aff. griseosorediata AA-7498	Lecanora aff. griseosorediata	OQ717429	Lecanora cadubriae	SH1637703.10FU	SH1187456.10FU	SH0840867.10FU	554.4	0.0	93.28%	78.97%	27
PZ068937	Lepra sp. AA-7499	Lepra sp.	FR799259	Pertusaria corallina	SH1739345.10FU	SH1262104.10FU	SH0902885.10FU	573.3	0.0	88.43%	99.80%	59
PZ068937	Lepra sp. AA-7499	Lepra sp.	OQ717552	Lepra trachythallina	SH1739344.10FU	SH1262105.10FU	SH0902884.10FU	564.7	0.0	88.06%	100.00%	61
PZ068937	Lepra sp. AA-7499	Lepra sp.	FR799261	Pertusaria corallina	SH1739346.10FU	SH1262104.10FU	SH0902885.10FU	561.2	0.0	88.02%	99.80%	61
PZ068937	Lepra sp. AA-7499	Lepra sp.	FR799260	Pertusaria corallina	SH1739346.10FU	SH1262104.10FU	SH0902885.10FU	561.2	0.0	88.02%	99.80%	61
PZ068937	Lepra sp. AA-7499	Lepra sp.	KU894622	Pertusaria amara	SH1930122.10FU	SH1394815.10FU	SH1010342.10FU	427.3	0.0	87.28%	77.25%	51
PZ068937	Lepra sp. AA-7499	Lepra sp.	KU894621	Pertusaria amara	SH1930122.10FU	SH1394815.10FU	SH1010342.10FU	427.3	0.0	87.28%	77.25%	51
PZ068937	Lepra sp. AA-7499	Lepra sp.	OL457954	Lepra stalactiza	SH1966848.10FU	SH1422760.10FU	SH1034369.10FU	425.6	0.0	87.10%	77.25%	52
PZ068937	Lepra sp. AA-7499	Lepra sp.	LC742640	Lepra variolina	SH1786435.10FU	SH1295942.10FU	SH0930976.10FU	425.6	0.0	90.46%	68.66%	33
PZ068937	Lepra sp. AA-7499	Lepra sp.	KU894623	Pertusaria amara	SH1930122.10FU	SH1394815.10FU	SH1010342.10FU	422.2	0.0	87.03%	77.25%	52
PZ068937	Lepra sp. AA-7499	Lepra sp.	OQ718006	Lepra albescens	SH1777344.10FU	SH1289093.10FU	SH0925149.10FU	418.7	0.0	87.44%	75.85%	49
PZ068938	Lepra sp. AA-7500	Lepra sp.	FR799259	Pertusaria corallina	SH1739345.10FU	SH1262104.10FU	SH0902885.10FU	573.3	0.0	88.43%	99.80%	59
PZ068938	Lepra sp. AA-7500	Lepra sp.	OQ717552	Lepra trachythallina	SH1739344.10FU	SH1262105.10FU	SH0902884.10FU	564.7	0.0	88.06%	100.00%	61
PZ068938	Lepra sp. AA-7500	Lepra sp.	FR799261	Pertusaria corallina	SH1739346.10FU	SH1262104.10FU	SH0902885.10FU	561.2	0.0	88.02%	99.80%	61
PZ068938	Lepra sp. AA-7500	Lepra sp.	FR799260	Pertusaria corallina	SH1739346.10FU	SH1262104.10FU	SH0902885.10FU	561.2	0.0	88.02%	99.80%	61
PZ068938	Lepra sp. AA-7500	Lepra sp.	KU894622	Pertusaria amara	SH1930122.10FU	SH1394815.10FU	SH1010342.10FU	432.5	0.0	87.53%	77.25%	50
PZ068938	Lepra sp. AA-7500	Lepra sp.	KU894621	Pertusaria amara	SH1930122.10FU	SH1394815.10FU	SH1010342.10FU	432.5	0.0	87.53%	77.25%	50
PZ068938	Lepra sp. AA-7500	Lepra sp.	KU894623	Pertusaria amara	SH1930122.10FU	SH1394815.10FU	SH1010342.10FU	427.3	0.0	87.28%	77.25%	51
PZ068938	Lepra sp. AA-7500	Lepra sp.	LC742640	Lepra variolina	SH1786435.10FU	SH1295942.10FU	SH0930976.10FU	425.6	0.0	90.46%	68.66%	33
PZ068938	Lepra sp. AA-7500	Lepra sp.	OQ718006	Lepra albescens	SH1777344.10FU	SH1289093.10FU	SH0925149.10FU	423.9	0.0	87.69%	75.85%	48
PZ068938	Lepra sp. AA-7500	Lepra sp.	OL457954	Lepra stalactiza	SH1966848.10FU	SH1422760.10FU	SH1034369.10FU	422.2	0.0	86.73%	77.25%	54
PZ068939	Poeltidea sp. AA-7503	Poeltidea sp.	MK620120	Poeltidea	SH1853347.10FU	SH1341975.10FU	SH0967977.10FU	532.0	0.0	92.10%	81.71%	32
PZ068939	Poeltidea sp. AA-7503	Poeltidea sp.	MK620119	Poeltidea	SH1853347.10FU	SH1341975.10FU	SH0967977.10FU	532.0	0.0	92.10%	81.71%	32
PZ068939	Poeltidea sp. AA-7503	Poeltidea sp.	MK620101	Poeltidea	SH1853347.10FU	SH1341975.10FU	SH0967977.10FU	532.0	0.0	92.10%	81.71%	32
PZ068939	Poeltidea sp. AA-7503	Poeltidea sp.	MK812681	Bryobilimbia diapensiae	SH1836104.10FU	SH1330069.10FU	SH0958605.10FU	459.9	0.0	88.16%	82.32%	49
PZ068939	Poeltidea sp. AA-7503	Poeltidea sp.	MK812677	Bryobilimbia diapensiae	SH1836104.10FU	SH1330069.10FU	SH0958605.10FU	459.9	0.0	88.16%	82.32%	49
PZ068939	Poeltidea sp. AA-7503	Poeltidea sp.	MK811983	Bryobilimbia diapensiae	SH1836104.10FU	SH1330069.10FU	SH0958605.10FU	459.9	0.0	88.16%	82.32%	49
PZ068939	Poeltidea sp. AA-7503	Poeltidea sp.	HQ650660	Bryobilimbia diapensiae	SH1836104.10FU	SH1330069.10FU	SH0958605.10FU	459.9	0.0	88.16%	82.32%	49
PZ068939	Poeltidea sp. AA-7503	Poeltidea sp.	MK620132	Poeltidea perusta	SH1853498.10FU	SH1341906.10FU	SH0968003.10FU	451.4	0.0	88.02%	81.71%	49
PZ068939	Poeltidea sp. AA-7503	Poeltidea sp.	MK620127	Poeltidea perusta	SH1853498.10FU	SH1341906.10FU	SH0968003.10FU	451.4	0.0	88.02%	81.71%	49
PZ068939	Poeltidea sp. AA-7503	Poeltidea sp.	MK620112	Poeltidea perusta	SH1853498.10FU	SH1341906.10FU	SH0968003.10FU	451.4	0.0	88.02%	81.71%	49
PZ068940	Placopsis contortuplicata AA-7504	Placopsis contortuplicata	DQ534479	Placopsis contortuplicata	SH1691889.10FU	SH1227391.10FU	SH0874101.10FU	877.1	0.0	99.61%	100.00%	2
PZ068940	Placopsis contortuplicata AA-7504	Placopsis contortuplicata	OP730800	Placopsis antarctica	SH1691878.10FU	SH1227391.10FU	SH0874101.10FU	854.8	0.0	98.83%	100.00%	6
PZ068940	Placopsis contortuplicata AA-7504	Placopsis contortuplicata	OP730780	Placopsis antarctica	SH1691878.10FU	SH1227391.10FU	SH0874101.10FU	854.8	0.0	98.83%	100.00%	6
PZ068940	Placopsis contortuplicata AA-7504	Placopsis contortuplicata	MH670329	Placopsis antarctica	SH1691878.10FU	SH1227391.10FU	SH0874101.10FU	854.8	0.0	98.83%	100.00%	6
PZ068940	Placopsis contortuplicata AA-7504	Placopsis contortuplicata	MH670328	Placopsis antarctica	SH1691878.10FU	SH1227391.10FU	SH0874101.10FU	854.8	0.0	98.83%	100.00%	6
PZ068940	Placopsis contortuplicata AA-7504	Placopsis contortuplicata	MH670327	Placopsis antarctica	SH1691878.10FU	SH1227391.10FU	SH0874101.10FU	854.8	0.0	98.83%	100.00%	6
PZ068940	Placopsis contortuplicata AA-7504	Placopsis contortuplicata	MH670326	Placopsis antarctica	SH1691878.10FU	SH1227391.10FU	SH0874101.10FU	854.8	0.0	98.83%	100.00%	6
PZ068940	Placopsis contortuplicata AA-7504	Placopsis contortuplicata	MH670323	Placopsis antarctica	SH1691878.10FU	SH1227391.10FU	SH0874101.10FU	854.8	0.0	98.83%	100.00%	6
PZ068940	Placopsis contortuplicata AA-7504	Placopsis contortuplicata	MH670317	Placopsis antarctica	SH1691878.10FU	SH1227391.10FU	SH0874101.10FU	854.8	0.0	98.83%	100.00%	6
PZ068940	Placopsis contortuplicata AA-7504	Placopsis contortuplicata	MH670311	Placopsis antarctica	SH1691878.10FU	SH1227391.10FU	SH0874101.10FU	854.8	0.0	98.83%	100.00%	6
PZ068941	Lecidea sp. AA-7505	Lecidea sp.	OP730850	Lecidea	SH1704329.10FU	SH1236444.10FU	SH0881599.10FU	597.3	0.0	89.66%	93.45%	52
PZ068941	Lecidea sp. AA-7505	Lecidea sp.	OP730849	Lecidea	SH1704329.10FU	SH1236444.10FU	SH0881599.10FU	597.3	0.0	89.66%	93.45%	52
PZ068941	Lecidea sp. AA-7505	Lecidea sp.	PQ279265	Lecidea lapicida				540.6	0.0	85.98%	100.00%	76
PZ068941	Lecidea sp. AA-7505	Lecidea sp.	EU257682	Lecidea polypycnidophora	SH1853424.10FU	SH1341965.10FU	SH0968045.10FU	532.0	0.0	85.74%	100.00%	77
PZ068941	Lecidea sp. AA-7505	Lecidea sp.	AF332119	Lecidea lapicida var. pantherina	SH1853549.10FU	SH1342000.10FU	SH0968063.10FU	530.3	0.0	85.61%	100.00%	78
PZ068941	Lecidea sp. AA-7505	Lecidea sp.	MT273102	Lecidea polypycnidophora	SH1853467.10FU	SH1341971.10FU	SH0968045.10FU	528.6	0.0	85.58%	100.00%	78
PZ068941	Lecidea sp. AA-7505	Lecidea sp.	MH231446	Lecidea polypycnidophora	SH1853467.10FU	SH1341971.10FU	SH0968045.10FU	526.9	0.0	85.56%	100.00%	78
PZ068941	Lecidea sp. AA-7505	Lecidea sp.	MH231423	Lecidea polypycnidophora	SH1853467.10FU	SH1341971.10FU	SH0968045.10FU	526.9	0.0	85.56%	100.00%	78
PZ068941	Lecidea sp. AA-7505	Lecidea sp.	EU263929	Lecidea polypycnidophora	SH1853467.10FU	SH1341971.10FU	SH0968045.10FU	526.9	0.0	85.56%	100.00%	78
PZ068941	Lecidea sp. AA-7505	Lecidea sp.	EU257681	Lecidea polypycnidophora	SH1853424.10FU	SH1341965.10FU	SH0968045.10FU	526.9	0.0	85.56%	100.00%	78
PZ068942	Psoroma aff. dichroum AA-7507	Psoroma aff. dichroum	KC618715	Pannaria dichroa	SH1608913.10FU	SH1166468.10FU	SH0823610.10FU	719.2	0.0	96.57%	93.95%	16
PZ068942	Psoroma aff. dichroum AA-7507	Psoroma aff. dichroum	MK811764	Psoroma hypnorum	SH1608865.10FU	SH1166463.10FU	SH0823603.10FU	679.7	0.0	92.99%	100.00%	35
PZ068942	Psoroma aff. dichroum AA-7507	Psoroma aff. dichroum	MK811800	Psoroma hypnorum	SH1608867.10FU	SH1166463.10FU	SH0823603.10FU	678.0	0.0	92.99%	100.00%	35
PZ068942	Psoroma aff. dichroum AA-7507	Psoroma aff. dichroum	GQ927294	Psoroma hypnorum	SH1608882.10FU	SH1166463.10FU	SH0823603.10FU	676.3	0.0	92.80%	100.00%	36
PZ068942	Psoroma aff. dichroum AA-7507	Psoroma aff. dichroum	MZ159608	Psoroma hypnorum	SH1608877.10FU	SH1166463.10FU	SH0823603.10FU	674.5	0.0	92.79%	100.00%	36
PZ068942	Psoroma aff. dichroum AA-7507	Psoroma aff. dichroum	MH802363	Psoroma hypnorum	SH1608877.10FU	SH1166463.10FU	SH0823603.10FU	674.5	0.0	92.79%	100.00%	36
PZ068942	Psoroma aff. dichroum AA-7507	Psoroma aff. dichroum	KP314480	Psoroma hypnorum	SH1608877.10FU	SH1166463.10FU	SH0823603.10FU	674.5	0.0	92.79%	100.00%	36
PZ068942	Psoroma aff. dichroum AA-7507	Psoroma aff. dichroum	KY266971	Psoroma hypnorum	SH1608886.10FU	SH1166463.10FU	SH0823603.10FU	672.8	0.0	92.61%	100.00%	37
PZ068942	Psoroma aff. dichroum AA-7507	Psoroma aff. dichroum	OQ843330	Psoroma hypnorum				671.1	0.0	93.08%	98.39%	34
PZ068942	Psoroma aff. dichroum AA-7507	Psoroma aff. dichroum	KP314343	Psoroma hypnorum	SH1608877.10FU	SH1166463.10FU	SH0823603.10FU	664.2	0.0	92.38%	100.00%	38
PZ068943	Placopsis contortuplicata AA-7509	Placopsis contortuplicata	DQ534479	Placopsis contortuplicata	SH1691889.10FU	SH1227391.10FU	SH0874101.10FU	724.3	0.0	99.53%	100.00%	2
PZ068943	Placopsis contortuplicata AA-7509	Placopsis contortuplicata	OP730800	Placopsis antarctica	SH1691878.10FU	SH1227391.10FU	SH0874101.10FU	712.3	0.0	99.06%	99.77%	4
PZ068943	Placopsis contortuplicata AA-7509	Placopsis contortuplicata	OP730797	Placopsis antarctica	SH1691878.10FU	SH1227391.10FU	SH0874101.10FU	712.3	0.0	99.06%	99.77%	4
PZ068943	Placopsis contortuplicata AA-7509	Placopsis contortuplicata	OP730780	Placopsis antarctica	SH1691878.10FU	SH1227391.10FU	SH0874101.10FU	712.3	0.0	99.06%	99.77%	4
PZ068943	Placopsis contortuplicata AA-7509	Placopsis contortuplicata	MH670329	Placopsis antarctica	SH1691878.10FU	SH1227391.10FU	SH0874101.10FU	712.3	0.0	99.06%	99.77%	4
PZ068943	Placopsis contortuplicata AA-7509	Placopsis contortuplicata	MH670328	Placopsis antarctica	SH1691878.10FU	SH1227391.10FU	SH0874101.10FU	712.3	0.0	99.06%	99.77%	4
PZ068943	Placopsis contortuplicata AA-7509	Placopsis contortuplicata	MH670327	Placopsis antarctica	SH1691878.10FU	SH1227391.10FU	SH0874101.10FU	712.3	0.0	99.06%	99.77%	4
PZ068943	Placopsis contortuplicata AA-7509	Placopsis contortuplicata	MH670326	Placopsis antarctica	SH1691878.10FU	SH1227391.10FU	SH0874101.10FU	712.3	0.0	99.06%	99.77%	4
PZ068943	Placopsis contortuplicata AA-7509	Placopsis contortuplicata	MH670325	Placopsis antarctica	SH1691878.10FU	SH1227391.10FU	SH0874101.10FU	712.3	0.0	99.06%	99.77%	4
PZ068943	Placopsis contortuplicata AA-7509	Placopsis contortuplicata	MH670324	Placopsis antarctica	SH1691878.10FU	SH1227391.10FU	SH0874101.10FU	712.3	0.0	99.06%	99.77%	4
PZ068944	Austrolecia antarctica AA-7510	Austrolecia antarctica	MG925951	Austrolecia antarctica	SH1864394.10FU	SH1349645.10FU	SH0974155.10FU	890.9	0.0	99.24%	100.00%	4
PZ068944	Austrolecia antarctica AA-7510	Austrolecia antarctica	MK208763	Lecidella	SH1864391.10FU	SH1349648.10FU	SH0974154.10FU	815.3	0.0	98.01%	95.27%	10
PZ068944	Austrolecia antarctica AA-7510	Austrolecia antarctica	MK208756	Lecidella	SH1864391.10FU	SH1349648.10FU	SH0974154.10FU	805.0	0.0	97.61%	95.27%	12
PZ068944	Austrolecia antarctica AA-7510	Austrolecia antarctica	MK208769	Lecidella	SH1864393.10FU	SH1349647.10FU	SH0974154.10FU	793.0	0.0	97.03%	95.27%	15
PZ068944	Austrolecia antarctica AA-7510	Austrolecia antarctica	MK208768	Lecidella	SH1864393.10FU	SH1349647.10FU	SH0974154.10FU	793.0	0.0	97.03%	95.27%	15
PZ068944	Austrolecia antarctica AA-7510	Austrolecia antarctica	MK208747	Lecidella	SH1864393.10FU	SH1349647.10FU	SH0974154.10FU	793.0	0.0	97.03%	95.27%	15
PZ068944	Austrolecia antarctica AA-7510	Austrolecia antarctica	MK208746	Lecidella	SH1864393.10FU	SH1349647.10FU	SH0974154.10FU	793.0	0.0	97.03%	95.27%	15
PZ068944	Austrolecia antarctica AA-7510	Austrolecia antarctica	MK208761	Lecidella	SH1864391.10FU	SH1349648.10FU	SH0974154.10FU	763.8	0.0	97.89%	89.58%	10
PZ068944	Austrolecia antarctica AA-7510	Austrolecia antarctica	MK208754	Lecidella	SH1864393.10FU	SH1349647.10FU	SH0974154.10FU	741.5	0.0	97.03%	89.20%	14
PZ068944	Austrolecia antarctica AA-7510	Austrolecia antarctica	MK620221	Lecidella	SH1864392.10FU	SH1349646.10FU	SH0974153.10FU	671.1	0.0	92.45%	94.13%	38
PZ068945	Poeltidea sp. AA-7512	Poeltidea sp.	MK620120	Poeltidea	SH1853347.10FU	SH1341975.10FU	SH0967977.10FU	708.9	0.0	93.39%	97.90%	34
PZ068945	Poeltidea sp. AA-7512	Poeltidea sp.	MK620119	Poeltidea	SH1853347.10FU	SH1341975.10FU	SH0967977.10FU	708.9	0.0	93.39%	97.90%	34
PZ068945	Poeltidea sp. AA-7512	Poeltidea sp.	MK620101	Poeltidea	SH1853347.10FU	SH1341975.10FU	SH0967977.10FU	708.9	0.0	93.39%	97.90%	34
PZ068945	Poeltidea sp. AA-7512	Poeltidea sp.	MK620132	Poeltidea perusta	SH1853498.10FU	SH1341906.10FU	SH0968003.10FU	569.8	0.0	87.88%	97.90%	63
PZ068945	Poeltidea sp. AA-7512	Poeltidea sp.	MK620127	Poeltidea perusta	SH1853498.10FU	SH1341906.10FU	SH0968003.10FU	569.8	0.0	87.88%	97.90%	63
PZ068945	Poeltidea sp. AA-7512	Poeltidea sp.	MK620112	Poeltidea perusta	SH1853498.10FU	SH1341906.10FU	SH0968003.10FU	569.8	0.0	87.88%	97.90%	63
PZ068945	Poeltidea sp. AA-7512	Poeltidea sp.	MK620111	Poeltidea perusta	SH1853498.10FU	SH1341906.10FU	SH0968003.10FU	569.8	0.0	87.88%	97.90%	63
PZ068945	Poeltidea sp. AA-7512	Poeltidea sp.	EU257670	Lecidea cancriformis	SH1853361.10FU	SH1342062.10FU	SH0967947.10FU	537.2	0.0	86.03%	99.43%	75
PZ068945	Poeltidea sp. AA-7512	Poeltidea sp.	EU257675	Lecidea cancriformis	SH1853361.10FU	SH1342062.10FU	SH0967947.10FU	533.8	0.0	85.98%	99.43%	75
PZ068945	Poeltidea sp. AA-7512	Poeltidea sp.	EU257672	Lecidea cancriformis	SH1853361.10FU	SH1342062.10FU	SH0967947.10FU	533.8	0.0	85.98%	99.43%	75
PZ068946	Lecanoraceae sp. AA-7513	Lecanoraceae sp.	JN873880	Lecanora physciella	SH1637698.10FU	SH1187448.10FU	SH0840873.10FU	561.2	0.0	89.35%	95.22%	51
PZ068946	Lecanoraceae sp. AA-7513	Lecanoraceae sp.	JN873879	Lecanora physciella	SH1637698.10FU	SH1187448.10FU	SH0840873.10FU	561.2	0.0	89.35%	95.22%	51
PZ068946	Lecanoraceae sp. AA-7513	Lecanoraceae sp.	MK208766	Lecanora physciella	SH1637698.10FU	SH1187448.10FU	SH0840873.10FU	547.5	0.0	88.89%	94.82%	53
PZ068946	Lecanoraceae sp. AA-7513	Lecanoraceae sp.	MK208741	Lecanora physciella	SH1637698.10FU	SH1187448.10FU	SH0840873.10FU	547.5	0.0	88.89%	94.82%	53
PZ068946	Lecanoraceae sp. AA-7513	Lecanoraceae sp.	JN873878	Lecanora physciella	SH1637698.10FU	SH1187448.10FU	SH0840873.10FU	545.8	0.0	88.73%	95.22%	54
PZ068946	Lecanoraceae sp. AA-7513	Lecanoraceae sp.	PQ304359	Lecanora physciella				542.4	0.0	89.54%	91.24%	48
PZ068946	Lecanoraceae sp. AA-7513	Lecanoraceae sp.	OQ717429	Lecanora cadubriae	SH1637703.10FU	SH1187456.10FU	SH0840867.10FU	533.8	0.0	92.50%	79.08%	30
PZ068946	Lecanoraceae sp. AA-7513	Lecanoraceae sp.	PQ099892	Lecanora cadubriae				532.0	0.0	91.73%	81.47%	34
PZ068946	Lecanoraceae sp. AA-7513	Lecanoraceae sp.	OQ717430	Lecanora cadubriae	SH1637701.10FU	SH1187450.10FU	SH0840864.10FU	528.6	0.0	92.25%	79.08%	31
PZ068946	Lecanoraceae sp. AA-7513	Lecanoraceae sp.	JX036083	Austrolecia	SH1637704.10FU	SH1187449.10FU	SH0840866.10FU	528.6	0.0	89.21%	89.64%	49
PZ068947	Poeltidea sp. AA-7514	Poeltidea sp.	MK620120	Poeltidea	SH1853347.10FU	SH1341975.10FU	SH0967977.10FU	532.0	0.0	92.10%	81.71%	32
PZ068947	Poeltidea sp. AA-7514	Poeltidea sp.	MK620119	Poeltidea	SH1853347.10FU	SH1341975.10FU	SH0967977.10FU	532.0	0.0	92.10%	81.71%	32
PZ068947	Poeltidea sp. AA-7514	Poeltidea sp.	MK620101	Poeltidea	SH1853347.10FU	SH1341975.10FU	SH0967977.10FU	532.0	0.0	92.10%	81.71%	32
PZ068947	Poeltidea sp. AA-7514	Poeltidea sp.	MK812681	Bryobilimbia diapensiae	SH1836104.10FU	SH1330069.10FU	SH0958605.10FU	459.9	0.0	88.16%	82.32%	49
PZ068947	Poeltidea sp. AA-7514	Poeltidea sp.	MK812677	Bryobilimbia diapensiae	SH1836104.10FU	SH1330069.10FU	SH0958605.10FU	459.9	0.0	88.16%	82.32%	49
PZ068947	Poeltidea sp. AA-7514	Poeltidea sp.	MK811983	Bryobilimbia diapensiae	SH1836104.10FU	SH1330069.10FU	SH0958605.10FU	459.9	0.0	88.16%	82.32%	49
PZ068947	Poeltidea sp. AA-7514	Poeltidea sp.	HQ650660	Bryobilimbia diapensiae	SH1836104.10FU	SH1330069.10FU	SH0958605.10FU	459.9	0.0	88.16%	82.32%	49
PZ068947	Poeltidea sp. AA-7514	Poeltidea sp.	MK620132	Poeltidea perusta	SH1853498.10FU	SH1341906.10FU	SH0968003.10FU	451.4	0.0	88.02%	81.71%	49
PZ068947	Poeltidea sp. AA-7514	Poeltidea sp.	MK620127	Poeltidea perusta	SH1853498.10FU	SH1341906.10FU	SH0968003.10FU	451.4	0.0	88.02%	81.71%	49
PZ068947	Poeltidea sp. AA-7514	Poeltidea sp.	MK620112	Poeltidea perusta	SH1853498.10FU	SH1341906.10FU	SH0968003.10FU	451.4	0.0	88.02%	81.71%	49
PZ068948	Lecidea sp. AA-7516	Lecidea sp.	OP730850	Lecidea	SH1704329.10FU	SH1236444.10FU	SH0881599.10FU	662.5	0.0	99.23%	92.43%	3
PZ068948	Lecidea sp. AA-7516	Lecidea sp.	OP730849	Lecidea	SH1704329.10FU	SH1236444.10FU	SH0881599.10FU	660.8	0.0	99.23%	92.20%	3
PZ068948	Lecidea sp. AA-7516	Lecidea sp.	EU257682	Lecidea polypycnidophora	SH1853424.10FU	SH1341965.10FU	SH0968045.10FU	453.1	0.0	86.92%	100.00%	56
PZ068948	Lecidea sp. AA-7516	Lecidea sp.	MT273102	Lecidea polypycnidophora	SH1853467.10FU	SH1341971.10FU	SH0968045.10FU	447.9	0.0	86.68%	100.00%	57
PZ068948	Lecidea sp. AA-7516	Lecidea sp.	EU257681	Lecidea polypycnidophora	SH1853424.10FU	SH1341965.10FU	SH0968045.10FU	447.9	0.0	86.68%	100.00%	57
PZ068948	Lecidea sp. AA-7516	Lecidea sp.	MH232546	Lecidea polypycnidophora	SH1853467.10FU	SH1341971.10FU	SH0968045.10FU	446.2	0.0	86.65%	100.00%	57
PZ068948	Lecidea sp. AA-7516	Lecidea sp.	MH231446	Lecidea polypycnidophora	SH1853467.10FU	SH1341971.10FU	SH0968045.10FU	446.2	0.0	86.65%	100.00%	57
PZ068948	Lecidea sp. AA-7516	Lecidea sp.	MH231423	Lecidea polypycnidophora	SH1853467.10FU	SH1341971.10FU	SH0968045.10FU	446.2	0.0	86.65%	100.00%	57
PZ068948	Lecidea sp. AA-7516	Lecidea sp.	EU263929	Lecidea polypycnidophora	SH1853467.10FU	SH1341971.10FU	SH0968045.10FU	446.2	0.0	86.65%	100.00%	57
PZ068948	Lecidea sp. AA-7516	Lecidea sp.	PQ228388	Lecidea polypycnidophora				444.5	0.0	86.76%	99.05%	56
PZ068949	Poeltidea sp. AA-7517	Poeltidea sp.	MK620120	Poeltidea	SH1853347.10FU	SH1341975.10FU	SH0967977.10FU	695.1	0.0	92.80%	97.90%	37
PZ068949	Poeltidea sp. AA-7517	Poeltidea sp.	MK620119	Poeltidea	SH1853347.10FU	SH1341975.10FU	SH0967977.10FU	695.1	0.0	92.80%	97.90%	37
PZ068949	Poeltidea sp. AA-7517	Poeltidea sp.	MK620101	Poeltidea	SH1853347.10FU	SH1341975.10FU	SH0967977.10FU	695.1	0.0	92.80%	97.90%	37
PZ068949	Poeltidea sp. AA-7517	Poeltidea sp.	MK620132	Poeltidea perusta	SH1853498.10FU	SH1341906.10FU	SH0968003.10FU	568.1	0.0	87.72%	97.90%	64
PZ068949	Poeltidea sp. AA-7517	Poeltidea sp.	MK620127	Poeltidea perusta	SH1853498.10FU	SH1341906.10FU	SH0968003.10FU	568.1	0.0	87.72%	97.90%	64
PZ068949	Poeltidea sp. AA-7517	Poeltidea sp.	MK620112	Poeltidea perusta	SH1853498.10FU	SH1341906.10FU	SH0968003.10FU	568.1	0.0	87.72%	97.90%	64
PZ068949	Poeltidea sp. AA-7517	Poeltidea sp.	MK620111	Poeltidea perusta	SH1853498.10FU	SH1341906.10FU	SH0968003.10FU	568.1	0.0	87.72%	97.90%	64
PZ068949	Poeltidea sp. AA-7517	Poeltidea sp.	EU257670	Lecidea cancriformis	SH1853361.10FU	SH1342062.10FU	SH0967947.10FU	526.9	0.0	85.66%	99.43%	77
PZ068949	Poeltidea sp. AA-7517	Poeltidea sp.	EU257675	Lecidea cancriformis	SH1853361.10FU	SH1342062.10FU	SH0967947.10FU	523.5	0.0	85.61%	99.43%	77
PZ068949	Poeltidea sp. AA-7517	Poeltidea sp.	EU257672	Lecidea cancriformis	SH1853361.10FU	SH1342062.10FU	SH0967947.10FU	523.5	0.0	85.61%	99.43%	77
PZ068950	Lecanora physciella AA-7518	Lecanora physciella	JN873880	Lecanora physciella	SH1637698.10FU	SH1187448.10FU	SH0840873.10FU	672.8	0.0	93.76%	95.25%	30
PZ068950	Lecanora physciella AA-7518	Lecanora physciella	JN873879	Lecanora physciella	SH1637698.10FU	SH1187448.10FU	SH0840873.10FU	672.8	0.0	93.76%	95.25%	30
PZ068950	Lecanora physciella AA-7518	Lecanora physciella	MK208766	Lecanora physciella	SH1637698.10FU	SH1187448.10FU	SH0840873.10FU	659.1	0.0	93.32%	94.85%	32
PZ068950	Lecanora physciella AA-7518	Lecanora physciella	MK208741	Lecanora physciella	SH1637698.10FU	SH1187448.10FU	SH0840873.10FU	659.1	0.0	93.32%	94.85%	32
PZ068950	Lecanora physciella AA-7518	Lecanora physciella	JN873878	Lecanora physciella	SH1637698.10FU	SH1187448.10FU	SH0840873.10FU	657.4	0.0	93.14%	95.25%	33
PZ068950	Lecanora physciella AA-7518	Lecanora physciella	PQ304359	Lecanora physciella				621.3	0.0	92.16%	92.87%	37
PZ068950	Lecanora physciella AA-7518	Lecanora physciella	MK970653	Austrolecia	SH1637702.10FU	SH1187455.10FU	SH0840865.10FU	557.8	0.0	91.16%	87.33%	39
PZ068950	Lecanora physciella AA-7518	Lecanora physciella	JX036083	Austrolecia	SH1637704.10FU	SH1187449.10FU	SH0840866.10FU	557.8	0.0	90.51%	89.50%	43
PZ068950	Lecanora physciella AA-7518	Lecanora physciella	JX036082	Austrolecia	SH1637704.10FU	SH1187449.10FU	SH0840866.10FU	549.2	0.0	90.72%	87.33%	41
PZ068950	Lecanora physciella AA-7518	Lecanora physciella	JX036134	Austrolecia	SH1637707.10FU	SH1187452.10FU	SH0840869.10FU	544.1	0.0	90.34%	88.12%	43
PZ068951	Poeltidea perusta AA-7521	Poeltidea perusta	MK620132	Poeltidea perusta	SH1853498.10FU	SH1341906.10FU	SH0968003.10FU	820.5	0.0	97.48%	97.90%	13
PZ068951	Poeltidea perusta AA-7521	Poeltidea perusta	MK620127	Poeltidea perusta	SH1853498.10FU	SH1341906.10FU	SH0968003.10FU	820.5	0.0	97.48%	97.90%	13
PZ068951	Poeltidea perusta AA-7521	Poeltidea perusta	MK620112	Poeltidea perusta	SH1853498.10FU	SH1341906.10FU	SH0968003.10FU	820.5	0.0	97.48%	97.90%	13
PZ068951	Poeltidea perusta AA-7521	Poeltidea perusta	MK620111	Poeltidea perusta	SH1853498.10FU	SH1341906.10FU	SH0968003.10FU	820.5	0.0	97.48%	97.90%	13
PZ068951	Poeltidea perusta AA-7521	Poeltidea perusta	MK620106	Poeltidea	SH1853405.10FU	SH1342067.10FU	SH0968031.10FU	621.3	0.0	89.81%	97.90%	53
PZ068951	Poeltidea perusta AA-7521	Poeltidea perusta	MK620120	Poeltidea	SH1853347.10FU	SH1341975.10FU	SH0967977.10FU	569.8	0.0	87.88%	97.90%	63
PZ068951	Poeltidea perusta AA-7521	Poeltidea perusta	MK620119	Poeltidea	SH1853347.10FU	SH1341975.10FU	SH0967977.10FU	569.8	0.0	87.88%	97.90%	63
PZ068951	Poeltidea perusta AA-7521	Poeltidea perusta	MK620101	Poeltidea	SH1853347.10FU	SH1341975.10FU	SH0967977.10FU	569.8	0.0	87.88%	97.90%	63
PZ068951	Poeltidea perusta AA-7521	Poeltidea perusta	OQ717474	Lecidea turficola	SH1810879.10FU	SH1312194.10FU	SH0943928.10FU	540.6	0.0	87.73%	92.95%	61
PZ068951	Poeltidea perusta AA-7521	Poeltidea perusta	MK620270	Sarcogyne medusula	SH1853414.10FU	SH1341939.10FU	SH0968052.10FU	521.7	0.0	85.90%	98.10%	74
PZ068952	Poeltidea perusta AA-7522	Poeltidea perusta	MK620132	Poeltidea perusta	SH1853498.10FU	SH1341906.10FU	SH0968003.10FU	820.5	0.0	97.48%	97.91%	13
PZ068952	Poeltidea perusta AA-7522	Poeltidea perusta	MK620127	Poeltidea perusta	SH1853498.10FU	SH1341906.10FU	SH0968003.10FU	820.5	0.0	97.48%	97.91%	13
PZ068952	Poeltidea perusta AA-7522	Poeltidea perusta	MK620112	Poeltidea perusta	SH1853498.10FU	SH1341906.10FU	SH0968003.10FU	820.5	0.0	97.48%	97.91%	13
PZ068952	Poeltidea perusta AA-7522	Poeltidea perusta	MK620111	Poeltidea perusta	SH1853498.10FU	SH1341906.10FU	SH0968003.10FU	820.5	0.0	97.48%	97.91%	13
PZ068952	Poeltidea perusta AA-7522	Poeltidea perusta	MK620106	Poeltidea	SH1853405.10FU	SH1342067.10FU	SH0968031.10FU	616.2	0.0	89.48%	97.91%	55
PZ068952	Poeltidea perusta AA-7522	Poeltidea perusta	MK620120	Poeltidea	SH1853347.10FU	SH1341975.10FU	SH0967977.10FU	569.8	0.0	87.88%	97.91%	63
PZ068952	Poeltidea perusta AA-7522	Poeltidea perusta	MK620119	Poeltidea	SH1853347.10FU	SH1341975.10FU	SH0967977.10FU	569.8	0.0	87.88%	97.91%	63
PZ068952	Poeltidea perusta AA-7522	Poeltidea perusta	MK620101	Poeltidea	SH1853347.10FU	SH1341975.10FU	SH0967977.10FU	569.8	0.0	87.88%	97.91%	63
PZ068952	Poeltidea perusta AA-7522	Poeltidea perusta	OQ717474	Lecidea turficola	SH1810879.10FU	SH1312194.10FU	SH0943928.10FU	561.2	0.0	88.53%	92.79%	57
PZ068952	Poeltidea perusta AA-7522	Poeltidea perusta	MK620270	Sarcogyne medusula	SH1853414.10FU	SH1341939.10FU	SH0968052.10FU	526.9	0.0	86.10%	98.10%	73
PZ068953	Lecanoraceae sp. AA-7523	Lecanoraceae sp.	JN873880	Lecanora physciella	SH1637698.10FU	SH1187448.10FU	SH0840873.10FU	581.8	0.0	90.19%	95.22%	47
PZ068953	Lecanoraceae sp. AA-7523	Lecanoraceae sp.	JN873879	Lecanora physciella	SH1637698.10FU	SH1187448.10FU	SH0840873.10FU	581.8	0.0	90.19%	95.22%	47
PZ068953	Lecanoraceae sp. AA-7523	Lecanoraceae sp.	MK208766	Lecanora physciella	SH1637698.10FU	SH1187448.10FU	SH0840873.10FU	568.1	0.0	89.73%	94.82%	49
PZ068953	Lecanoraceae sp. AA-7523	Lecanoraceae sp.	MK208741	Lecanora physciella	SH1637698.10FU	SH1187448.10FU	SH0840873.10FU	568.1	0.0	89.73%	94.82%	49
PZ068953	Lecanoraceae sp. AA-7523	Lecanoraceae sp.	JN873878	Lecanora physciella	SH1637698.10FU	SH1187448.10FU	SH0840873.10FU	566.4	0.0	89.56%	95.22%	50
PZ068953	Lecanoraceae sp. AA-7523	Lecanoraceae sp.	PQ304359	Lecanora physciella				563.0	0.0	90.41%	91.24%	44
PZ068953	Lecanoraceae sp. AA-7523	Lecanoraceae sp.	JX036083	Austrolecia	SH1637704.10FU	SH1187449.10FU	SH0840866.10FU	547.5	0.0	90.07%	89.64%	45
PZ068953	Lecanoraceae sp. AA-7523	Lecanoraceae sp.	JX036082	Austrolecia	SH1637704.10FU	SH1187449.10FU	SH0840866.10FU	540.6	0.0	90.29%	87.65%	43
PZ068953	Lecanoraceae sp. AA-7523	Lecanoraceae sp.	OQ717429	Lecanora cadubriae	SH1637703.10FU	SH1187456.10FU	SH0840867.10FU	538.9	0.0	92.75%	79.08%	29
PZ068953	Lecanoraceae sp. AA-7523	Lecanoraceae sp.	JX036134	Austrolecia	SH1637707.10FU	SH1187452.10FU	SH0840869.10FU	538.9	0.0	90.11%	88.25%	44
PZ068954	Lecidella sp. AA-7525	Lecidella sp.	MG925951	Austrolecia antarctica	SH1864394.10FU	SH1349645.10FU	SH0974155.10FU	683.1	0.0	91.54%	100.00%	45
PZ068954	Lecidella sp. AA-7525	Lecidella sp.	MK208763	Lecidella	SH1864391.10FU	SH1349648.10FU	SH0974154.10FU	660.8	0.0	92.22%	94.34%	39
PZ068954	Lecidella sp. AA-7525	Lecidella sp.	MK208769	Lecidella	SH1864393.10FU	SH1349647.10FU	SH0974154.10FU	652.2	0.0	91.83%	94.34%	41
PZ068954	Lecidella sp. AA-7525	Lecidella sp.	MK208768	Lecidella	SH1864393.10FU	SH1349647.10FU	SH0974154.10FU	652.2	0.0	91.83%	94.34%	41
PZ068954	Lecidella sp. AA-7525	Lecidella sp.	MK208747	Lecidella	SH1864393.10FU	SH1349647.10FU	SH0974154.10FU	652.2	0.0	91.83%	94.34%	41
PZ068954	Lecidella sp. AA-7525	Lecidella sp.	MK208746	Lecidella	SH1864393.10FU	SH1349647.10FU	SH0974154.10FU	652.2	0.0	91.83%	94.34%	41
PZ068954	Lecidella sp. AA-7525	Lecidella sp.	MK208756	Lecidella	SH1864391.10FU	SH1349648.10FU	SH0974154.10FU	650.5	0.0	91.82%	94.34%	41
PZ068954	Lecidella sp. AA-7525	Lecidella sp.	MK208761	Lecidella	SH1864391.10FU	SH1349648.10FU	SH0974154.10FU	628.2	0.0	92.23%	89.62%	37
PZ068954	Lecidella sp. AA-7525	Lecidella sp.	MK208754	Lecidella	SH1864393.10FU	SH1349647.10FU	SH0974154.10FU	619.6	0.0	92.14%	88.68%	37
PZ068954	Lecidella sp. AA-7525	Lecidella sp.	MK620218	Lecidella	SH1864392.10FU	SH1349646.10FU	SH0974153.10FU	592.1	0.0	89.33%	94.15%	54
PZ068955	Lecidella sp. AA-7526	Lecidella sp.	MG925951	Austrolecia antarctica	SH1864394.10FU	SH1349645.10FU	SH0974155.10FU	684.8	0.0	91.56%	100.00%	45
PZ068955	Lecidella sp. AA-7526	Lecidella sp.	MK208763	Lecidella	SH1864391.10FU	SH1349648.10FU	SH0974154.10FU	662.5	0.0	92.23%	94.35%	39
PZ068955	Lecidella sp. AA-7526	Lecidella sp.	MK208769	Lecidella	SH1864393.10FU	SH1349647.10FU	SH0974154.10FU	653.9	0.0	91.85%	94.35%	41
PZ068955	Lecidella sp. AA-7526	Lecidella sp.	MK208768	Lecidella	SH1864393.10FU	SH1349647.10FU	SH0974154.10FU	653.9	0.0	91.85%	94.35%	41
PZ068955	Lecidella sp. AA-7526	Lecidella sp.	MK208747	Lecidella	SH1864393.10FU	SH1349647.10FU	SH0974154.10FU	653.9	0.0	91.85%	94.35%	41
PZ068955	Lecidella sp. AA-7526	Lecidella sp.	MK208746	Lecidella	SH1864393.10FU	SH1349647.10FU	SH0974154.10FU	653.9	0.0	91.85%	94.35%	41
PZ068955	Lecidella sp. AA-7526	Lecidella sp.	MK208756	Lecidella	SH1864391.10FU	SH1349648.10FU	SH0974154.10FU	652.2	0.0	91.83%	94.35%	41
PZ068955	Lecidella sp. AA-7526	Lecidella sp.	MK208761	Lecidella	SH1864391.10FU	SH1349648.10FU	SH0974154.10FU	636.8	0.0	92.63%	89.27%	35
PZ068955	Lecidella sp. AA-7526	Lecidella sp.	MK208754	Lecidella	SH1864393.10FU	SH1349647.10FU	SH0974154.10FU	628.2	0.0	92.55%	88.32%	35
PZ068955	Lecidella sp. AA-7526	Lecidella sp.	MK620218	Lecidella	SH1864392.10FU	SH1349646.10FU	SH0974153.10FU	593.9	0.0	89.35%	94.16%	54
PZ068956	Lecidella sp. AA-7527	Lecidella sp.	MG925951	Austrolecia antarctica	SH1864394.10FU	SH1349645.10FU	SH0974155.10FU	659.1	0.0	90.75%	99.43%	49
PZ068956	Lecidella sp. AA-7527	Lecidella sp.	MK208763	Lecidella	SH1864391.10FU	SH1349648.10FU	SH0974154.10FU	653.9	0.0	91.70%	95.09%	42
PZ068956	Lecidella sp. AA-7527	Lecidella sp.	MK208756	Lecidella	SH1864391.10FU	SH1349648.10FU	SH0974154.10FU	648.8	0.0	91.50%	95.09%	43
PZ068956	Lecidella sp. AA-7527	Lecidella sp.	MK208769	Lecidella	SH1864393.10FU	SH1349647.10FU	SH0974154.10FU	636.8	0.0	90.94%	95.09%	46
PZ068956	Lecidella sp. AA-7527	Lecidella sp.	MK208768	Lecidella	SH1864393.10FU	SH1349647.10FU	SH0974154.10FU	636.8	0.0	90.94%	95.09%	46
PZ068956	Lecidella sp. AA-7527	Lecidella sp.	MK208747	Lecidella	SH1864393.10FU	SH1349647.10FU	SH0974154.10FU	636.8	0.0	90.94%	95.09%	46
PZ068956	Lecidella sp. AA-7527	Lecidella sp.	MK208746	Lecidella	SH1864393.10FU	SH1349647.10FU	SH0974154.10FU	636.8	0.0	90.94%	95.09%	46
PZ068956	Lecidella sp. AA-7527	Lecidella sp.	MK208761	Lecidella	SH1864391.10FU	SH1349648.10FU	SH0974154.10FU	612.7	0.0	91.60%	89.41%	40
PZ068956	Lecidella sp. AA-7527	Lecidella sp.	MK208754	Lecidella	SH1864393.10FU	SH1349647.10FU	SH0974154.10FU	595.6	0.0	91.10%	88.47%	42
PZ068956	Lecidella sp. AA-7527	Lecidella sp.	MK620218	Lecidella	SH1864392.10FU	SH1349646.10FU	SH0974153.10FU	557.8	0.0	87.97%	93.95%	61
PZ068957	Lecanoraceae sp. AA-7530	Lecanoraceae sp.	JN873880	Lecanora physciella	SH1637698.10FU	SH1187448.10FU	SH0840873.10FU	561.2	0.0	89.35%	95.22%	51
PZ068957	Lecanoraceae sp. AA-7530	Lecanoraceae sp.	JN873879	Lecanora physciella	SH1637698.10FU	SH1187448.10FU	SH0840873.10FU	561.2	0.0	89.35%	95.22%	51
PZ068957	Lecanoraceae sp. AA-7530	Lecanoraceae sp.	MK208766	Lecanora physciella	SH1637698.10FU	SH1187448.10FU	SH0840873.10FU	547.5	0.0	88.89%	94.82%	53
PZ068957	Lecanoraceae sp. AA-7530	Lecanoraceae sp.	MK208741	Lecanora physciella	SH1637698.10FU	SH1187448.10FU	SH0840873.10FU	547.5	0.0	88.89%	94.82%	53
PZ068957	Lecanoraceae sp. AA-7530	Lecanoraceae sp.	JN873878	Lecanora physciella	SH1637698.10FU	SH1187448.10FU	SH0840873.10FU	545.8	0.0	88.73%	95.22%	54
PZ068957	Lecanoraceae sp. AA-7530	Lecanoraceae sp.	PQ304359	Lecanora physciella				542.4	0.0	89.54%	91.24%	48
PZ068957	Lecanoraceae sp. AA-7530	Lecanoraceae sp.	OQ717429	Lecanora cadubriae	SH1637703.10FU	SH1187456.10FU	SH0840867.10FU	528.6	0.0	92.25%	79.08%	31
PZ068957	Lecanoraceae sp. AA-7530	Lecanoraceae sp.	JX036083	Austrolecia	SH1637704.10FU	SH1187449.10FU	SH0840866.10FU	528.6	0.0	89.21%	89.64%	49
PZ068957	Lecanoraceae sp. AA-7530	Lecanoraceae sp.	PQ099892	Lecanora cadubriae				526.9	0.0	91.48%	81.47%	35
PZ068957	Lecanoraceae sp. AA-7530	Lecanoraceae sp.	OQ717430	Lecanora cadubriae	SH1637701.10FU	SH1187450.10FU	SH0840864.10FU	523.5	0.0	92.00%	79.08%	32
PZ068958	Lecidella sp. AA-7531	Lecidella sp.	MG925951	Austrolecia antarctica	SH1864394.10FU	SH1349645.10FU	SH0974155.10FU	696.9	0.0	92.09%	100.00%	42
PZ068958	Lecidella sp. AA-7531	Lecidella sp.	MK208763	Lecidella	SH1864391.10FU	SH1349648.10FU	SH0974154.10FU	674.5	0.0	92.80%	94.33%	36
PZ068958	Lecidella sp. AA-7531	Lecidella sp.	MK208769	Lecidella	SH1864393.10FU	SH1349647.10FU	SH0974154.10FU	666.0	0.0	92.42%	94.33%	38
PZ068958	Lecidella sp. AA-7531	Lecidella sp.	MK208768	Lecidella	SH1864393.10FU	SH1349647.10FU	SH0974154.10FU	666.0	0.0	92.42%	94.33%	38
PZ068958	Lecidella sp. AA-7531	Lecidella sp.	MK208747	Lecidella	SH1864393.10FU	SH1349647.10FU	SH0974154.10FU	666.0	0.0	92.42%	94.33%	38
PZ068958	Lecidella sp. AA-7531	Lecidella sp.	MK208746	Lecidella	SH1864393.10FU	SH1349647.10FU	SH0974154.10FU	666.0	0.0	92.42%	94.33%	38
PZ068958	Lecidella sp. AA-7531	Lecidella sp.	MK208756	Lecidella	SH1864391.10FU	SH1349648.10FU	SH0974154.10FU	664.2	0.0	92.40%	94.33%	38
PZ068958	Lecidella sp. AA-7531	Lecidella sp.	MK208761	Lecidella	SH1864391.10FU	SH1349648.10FU	SH0974154.10FU	641.9	0.0	92.84%	89.60%	34
PZ068958	Lecidella sp. AA-7531	Lecidella sp.	MK208754	Lecidella	SH1864393.10FU	SH1349647.10FU	SH0974154.10FU	633.3	0.0	92.77%	88.66%	34
PZ068958	Lecidella sp. AA-7531	Lecidella sp.	MK620218	Lecidella	SH1864392.10FU	SH1349646.10FU	SH0974153.10FU	595.6	0.0	89.50%	94.14%	53
PZ068959	Lecanoraceae sp. AA-7538	Lecanoraceae sp.	JN873880	Lecanora physciella	SH1637698.10FU	SH1187448.10FU	SH0840873.10FU	566.4	0.0	89.56%	95.22%	50
PZ068959	Lecanoraceae sp. AA-7538	Lecanoraceae sp.	JN873879	Lecanora physciella	SH1637698.10FU	SH1187448.10FU	SH0840873.10FU	566.4	0.0	89.56%	95.22%	50
PZ068959	Lecanoraceae sp. AA-7538	Lecanoraceae sp.	MK208766	Lecanora physciella	SH1637698.10FU	SH1187448.10FU	SH0840873.10FU	552.7	0.0	89.10%	94.82%	52
PZ068959	Lecanoraceae sp. AA-7538	Lecanoraceae sp.	MK208741	Lecanora physciella	SH1637698.10FU	SH1187448.10FU	SH0840873.10FU	552.7	0.0	89.10%	94.82%	52
PZ068959	Lecanoraceae sp. AA-7538	Lecanoraceae sp.	JN873878	Lecanora physciella	SH1637698.10FU	SH1187448.10FU	SH0840873.10FU	550.9	0.0	88.94%	95.22%	53
PZ068959	Lecanoraceae sp. AA-7538	Lecanoraceae sp.	PQ304359	Lecanora physciella				547.5	0.0	89.76%	91.24%	47
PZ068959	Lecanoraceae sp. AA-7538	Lecanoraceae sp.	JX036083	Austrolecia	SH1637704.10FU	SH1187449.10FU	SH0840866.10FU	528.6	0.0	89.21%	89.64%	49
PZ068959	Lecanoraceae sp. AA-7538	Lecanoraceae sp.	PQ099892	Lecanora cadubriae				526.9	0.0	91.48%	81.47%	35
PZ068959	Lecanoraceae sp. AA-7538	Lecanoraceae sp.	OQ717429	Lecanora cadubriae	SH1637703.10FU	SH1187456.10FU	SH0840867.10FU	523.5	0.0	92.00%	79.08%	32
PZ068959	Lecanoraceae sp. AA-7538	Lecanoraceae sp.	JX036082	Austrolecia	SH1637704.10FU	SH1187449.10FU	SH0840866.10FU	521.7	0.0	89.41%	87.65%	47
PZ068960	Lecanoraceae sp. AA-7539	Lecanoraceae sp.	JN873880	Lecanora physciella	SH1637698.10FU	SH1187448.10FU	SH0840873.10FU	559.5	0.0	89.14%	95.22%	52
PZ068960	Lecanoraceae sp. AA-7539	Lecanoraceae sp.	JN873879	Lecanora physciella	SH1637698.10FU	SH1187448.10FU	SH0840873.10FU	559.5	0.0	89.14%	95.22%	52
PZ068960	Lecanoraceae sp. AA-7539	Lecanoraceae sp.	MK208766	Lecanora physciella	SH1637698.10FU	SH1187448.10FU	SH0840873.10FU	545.8	0.0	88.68%	94.82%	54
PZ068960	Lecanoraceae sp. AA-7539	Lecanoraceae sp.	MK208741	Lecanora physciella	SH1637698.10FU	SH1187448.10FU	SH0840873.10FU	545.8	0.0	88.68%	94.82%	54
PZ068960	Lecanoraceae sp. AA-7539	Lecanoraceae sp.	PQ304359	Lecanora physciella				544.1	0.0	89.54%	91.24%	48
PZ068960	Lecanoraceae sp. AA-7539	Lecanoraceae sp.	JN873878	Lecanora physciella	SH1637698.10FU	SH1187448.10FU	SH0840873.10FU	544.1	0.0	88.52%	95.22%	55
PZ068960	Lecanoraceae sp. AA-7539	Lecanoraceae sp.	PQ099892	Lecanora cadubriae				532.0	0.0	91.73%	81.47%	34
PZ068960	Lecanoraceae sp. AA-7539	Lecanoraceae sp.	OQ717429	Lecanora cadubriae	SH1637703.10FU	SH1187456.10FU	SH0840867.10FU	530.3	0.0	92.25%	79.08%	31
PZ068960	Lecanoraceae sp. AA-7539	Lecanoraceae sp.	JX036083	Austrolecia	SH1637704.10FU	SH1187449.10FU	SH0840866.10FU	528.6	0.0	89.21%	89.64%	49
PZ068960	Lecanoraceae sp. AA-7539	Lecanoraceae sp.	OQ717430	Lecanora cadubriae	SH1637701.10FU	SH1187450.10FU	SH0840864.10FU	525.2	0.0	92.00%	79.08%	32
PZ068961	Lecanora physciella AA-7542	Lecanora physciella	JN873880	Lecanora physciella	SH1637698.10FU	SH1187448.10FU	SH0840873.10FU	659.1	0.0	92.93%	95.25%	34
PZ068961	Lecanora physciella AA-7542	Lecanora physciella	JN873879	Lecanora physciella	SH1637698.10FU	SH1187448.10FU	SH0840873.10FU	659.1	0.0	92.93%	95.25%	34
PZ068961	Lecanora physciella AA-7542	Lecanora physciella	MK208766	Lecanora physciella	SH1637698.10FU	SH1187448.10FU	SH0840873.10FU	645.4	0.0	92.66%	94.46%	35
PZ068961	Lecanora physciella AA-7542	Lecanora physciella	MK208741	Lecanora physciella	SH1637698.10FU	SH1187448.10FU	SH0840873.10FU	645.4	0.0	92.66%	94.46%	35
PZ068961	Lecanora physciella AA-7542	Lecanora physciella	JN873878	Lecanora physciella	SH1637698.10FU	SH1187448.10FU	SH0840873.10FU	643.6	0.0	92.31%	95.25%	37
PZ068961	Lecanora physciella AA-7542	Lecanora physciella	PQ304359	Lecanora physciella				617.9	0.0	91.95%	92.87%	38
PZ068961	Lecanora physciella AA-7542	Lecanora physciella	OQ717429	Lecanora cadubriae	SH1637703.10FU	SH1187456.10FU	SH0840867.10FU	545.8	0.0	93.02%	79.01%	28
PZ068961	Lecanora physciella AA-7542	Lecanora physciella	MK970653	Austrolecia	SH1637702.10FU	SH1187455.10FU	SH0840865.10FU	544.1	0.0	90.48%	87.33%	42
PZ068961	Lecanora physciella AA-7542	Lecanora physciella	JX036083	Austrolecia	SH1637704.10FU	SH1187449.10FU	SH0840866.10FU	544.1	0.0	89.85%	89.50%	46
PZ068961	Lecanora physciella AA-7542	Lecanora physciella	OQ717430	Lecanora cadubriae	SH1637701.10FU	SH1187450.10FU	SH0840864.10FU	535.5	0.0	92.52%	79.01%	30
PZ068962	Lecideaceae sp. AA-7543	Lecideaceae sp.	OR889969	Lecideaceae				667.7	0.0	92.90%	93.01%	35
PZ068962	Lecideaceae sp. AA-7543	Lecideaceae sp.	KY800500	Bellemerea cinereorufescens	SH1810887.10FU	SH1312201.10FU	SH0943929.10FU	621.3	0.0	90.93%	93.19%	45
PZ068962	Lecideaceae sp. AA-7543	Lecideaceae sp.	MN906299	Bellemerea cinereorufescens	SH1810898.10FU	SH1312201.10FU	SH0943929.10FU	607.6	0.0	90.32%	93.19%	48
PZ068962	Lecideaceae sp. AA-7543	Lecideaceae sp.	AF332117	Bellemerea alpina	SH1810900.10FU	SH1312198.10FU	SH0943911.10FU	576.7	0.0	88.48%	96.03%	59
PZ068962	Lecideaceae sp. AA-7543	Lecideaceae sp.	AF332116	Bellemerea alpina	SH1810892.10FU	SH1312198.10FU	SH0943911.10FU	573.3	0.0	88.30%	96.03%	60
PZ068962	Lecideaceae sp. AA-7543	Lecideaceae sp.	MK590998	Lecidea	SH1853463.10FU	SH1341998.10FU	SH0967928.10FU	556.1	0.0	87.45%	96.03%	65
PZ068962	Lecideaceae sp. AA-7543	Lecideaceae sp.	EU259900	Lecidea fuscoatrina	SH1853450.10FU	SH1341919.10FU	SH0967996.10FU	549.2	0.0	86.65%	99.62%	71
PZ068962	Lecideaceae sp. AA-7543	Lecideaceae sp.	PQ228392	Lecidea				542.4	0.0	86.44%	99.43%	72
PZ068962	Lecideaceae sp. AA-7543	Lecideaceae sp.	MK595453	Lecidea perlatolica	SH1853311.10FU	SH1341947.10FU	SH0968040.10FU	542.4	0.0	86.44%	99.43%	72
PZ068962	Lecideaceae sp. AA-7543	Lecideaceae sp.	EU257684	Lecidea andersonii	SH1853321.10FU	SH1342014.10FU	SH0968016.10FU	540.6	0.0	86.30%	99.62%	73
PZ068963	Stereocaulon vesuvianum AA-7546	Stereocaulon vesuvianum	MH414993	Stereocaulon	SH1702068.10FU	SH1234651.10FU	SH0880024.10FU	933.8	0.0	98.24%	100.00%	10
PZ068963	Stereocaulon vesuvianum AA-7546	Stereocaulon vesuvianum	KP314353	Stereocaulon vesuvianum	SH1702053.10FU	SH1234699.10FU	SH0880072.10FU	918.3	0.0	97.89%	100.00%	12
PZ068963	Stereocaulon vesuvianum AA-7546	Stereocaulon vesuvianum	KP314339	Stereocaulon vesuvianum	SH1702105.10FU	SH1234699.10FU	SH0880072.10FU	916.6	0.0	97.89%	100.00%	12
PZ068963	Stereocaulon vesuvianum AA-7546	Stereocaulon vesuvianum	LC742699	Stereocaulon vesuvianum	SH1702118.10FU	SH1234654.10FU	SH0880072.10FU	914.9	0.0	97.72%	100.00%	13
PZ068963	Stereocaulon vesuvianum AA-7546	Stereocaulon vesuvianum	MH415061	Stereocaulon	SH1702105.10FU	SH1234699.10FU	SH0880072.10FU	911.5	0.0	97.72%	100.00%	13
PZ068963	Stereocaulon vesuvianum AA-7546	Stereocaulon vesuvianum	MH415036	Stereocaulon	SH1702105.10FU	SH1234699.10FU	SH0880072.10FU	911.5	0.0	97.72%	100.00%	13
PZ068963	Stereocaulon vesuvianum AA-7546	Stereocaulon vesuvianum	MH415035	Stereocaulon	SH1702105.10FU	SH1234699.10FU	SH0880072.10FU	911.5	0.0	97.72%	100.00%	13
PZ068963	Stereocaulon vesuvianum AA-7546	Stereocaulon vesuvianum	MH415033	Stereocaulon	SH1702105.10FU	SH1234699.10FU	SH0880072.10FU	911.5	0.0	97.72%	100.00%	13
PZ068963	Stereocaulon vesuvianum AA-7546	Stereocaulon vesuvianum	MH415030	Stereocaulon	SH1702105.10FU	SH1234699.10FU	SH0880072.10FU	911.5	0.0	97.72%	100.00%	13
PZ068963	Stereocaulon vesuvianum AA-7546	Stereocaulon vesuvianum	LC742697	Stereocaulon vesuvianum	SH1702110.10FU	SH1234654.10FU	SH0880072.10FU	909.7	0.0	97.39%	100.00%	15
PZ068964	Lecidea sp. AA-7547	Lecidea sp.	OP730850	Lecidea	SH1704329.10FU	SH1236444.10FU	SH0881599.10FU	597.3	0.0	89.66%	93.27%	52
PZ068964	Lecidea sp. AA-7547	Lecidea sp.	OP730849	Lecidea	SH1704329.10FU	SH1236444.10FU	SH0881599.10FU	597.3	0.0	89.66%	93.27%	52
PZ068964	Lecidea sp. AA-7547	Lecidea sp.	PQ279265	Lecidea lapicida				537.2	0.0	85.82%	100.00%	77
PZ068964	Lecidea sp. AA-7547	Lecidea sp.	EU257682	Lecidea polypycnidophora	SH1853424.10FU	SH1341965.10FU	SH0968045.10FU	528.6	0.0	85.58%	100.00%	78
PZ068964	Lecidea sp. AA-7547	Lecidea sp.	AF332119	Lecidea lapicida var. pantherina	SH1853549.10FU	SH1342000.10FU	SH0968063.10FU	526.9	0.0	85.45%	100.00%	79
PZ068964	Lecidea sp. AA-7547	Lecidea sp.	MT273102	Lecidea polypycnidophora	SH1853467.10FU	SH1341971.10FU	SH0968045.10FU	525.2	0.0	85.42%	100.00%	79
PZ068964	Lecidea sp. AA-7547	Lecidea sp.	MH231446	Lecidea polypycnidophora	SH1853467.10FU	SH1341971.10FU	SH0968045.10FU	523.5	0.0	85.40%	100.00%	79
PZ068964	Lecidea sp. AA-7547	Lecidea sp.	MH231423	Lecidea polypycnidophora	SH1853467.10FU	SH1341971.10FU	SH0968045.10FU	523.5	0.0	85.40%	100.00%	79
PZ068964	Lecidea sp. AA-7547	Lecidea sp.	EU263929	Lecidea polypycnidophora	SH1853467.10FU	SH1341971.10FU	SH0968045.10FU	523.5	0.0	85.40%	100.00%	79
PZ068964	Lecidea sp. AA-7547	Lecidea sp.	EU257681	Lecidea polypycnidophora	SH1853424.10FU	SH1341965.10FU	SH0968045.10FU	523.5	0.0	85.40%	100.00%	79
PZ068965	Lecanora physciella var. sorediata AA-7551	Lecanora physciella var. sorediata	JN873880	Lecanora physciella	SH1637698.10FU	SH1187448.10FU	SH0840873.10FU	672.8	0.0	93.76%	95.25%	30
PZ068965	Lecanora physciella var. sorediata AA-7551	Lecanora physciella var. sorediata	JN873879	Lecanora physciella	SH1637698.10FU	SH1187448.10FU	SH0840873.10FU	672.8	0.0	93.76%	95.25%	30
PZ068965	Lecanora physciella var. sorediata AA-7551	Lecanora physciella var. sorediata	MK208766	Lecanora physciella	SH1637698.10FU	SH1187448.10FU	SH0840873.10FU	659.1	0.0	93.32%	94.85%	32
PZ068965	Lecanora physciella var. sorediata AA-7551	Lecanora physciella var. sorediata	MK208741	Lecanora physciella	SH1637698.10FU	SH1187448.10FU	SH0840873.10FU	659.1	0.0	93.32%	94.85%	32
PZ068965	Lecanora physciella var. sorediata AA-7551	Lecanora physciella var. sorediata	JN873878	Lecanora physciella	SH1637698.10FU	SH1187448.10FU	SH0840873.10FU	657.4	0.0	93.14%	95.25%	33
PZ068965	Lecanora physciella var. sorediata AA-7551	Lecanora physciella var. sorediata	PQ304359	Lecanora physciella				621.3	0.0	92.16%	92.87%	37
PZ068965	Lecanora physciella var. sorediata AA-7551	Lecanora physciella var. sorediata	OQ786995	Lecanora physciella	SH1637705.10FU	SH1187457.10FU	SH0840872.10FU	547.5	0.0	92.25%	81.58%	32
PZ068965	Lecanora physciella var. sorediata AA-7551	Lecanora physciella var. sorediata	MK970653	Austrolecia	SH1637702.10FU	SH1187455.10FU	SH0840865.10FU	547.5	0.0	90.70%	87.33%	41
PZ068965	Lecanora physciella var. sorediata AA-7551	Lecanora physciella var. sorediata	JX036083	Austrolecia	SH1637704.10FU	SH1187449.10FU	SH0840866.10FU	547.5	0.0	90.07%	89.50%	45
PZ068965	Lecanora physciella var. sorediata AA-7551	Lecanora physciella var. sorediata	OR728788	Lecanora physciella	SH1637705.10FU	SH1187457.10FU	SH0840872.10FU	545.8	0.0	92.25%	81.58%	32
PZ068966	Lecanora aff. griseosorediata AA-7553	Lecanora aff. griseosorediata	JN873880	Lecanora physciella	SH1637698.10FU	SH1187448.10FU	SH0840873.10FU	676.3	0.0	93.96%	95.24%	29
PZ068966	Lecanora aff. griseosorediata AA-7553	Lecanora aff. griseosorediata	JN873879	Lecanora physciella	SH1637698.10FU	SH1187448.10FU	SH0840873.10FU	676.3	0.0	93.96%	95.24%	29
PZ068966	Lecanora aff. griseosorediata AA-7553	Lecanora aff. griseosorediata	MK208766	Lecanora physciella	SH1637698.10FU	SH1187448.10FU	SH0840873.10FU	662.5	0.0	93.51%	94.84%	31
PZ068966	Lecanora aff. griseosorediata AA-7553	Lecanora aff. griseosorediata	MK208741	Lecanora physciella	SH1637698.10FU	SH1187448.10FU	SH0840873.10FU	662.5	0.0	93.51%	94.84%	31
PZ068966	Lecanora aff. griseosorediata AA-7553	Lecanora aff. griseosorediata	JN873878	Lecanora physciella	SH1637698.10FU	SH1187448.10FU	SH0840873.10FU	660.8	0.0	93.33%	95.24%	32
PZ068966	Lecanora aff. griseosorediata AA-7553	Lecanora aff. griseosorediata	PQ304359	Lecanora physciella				629.9	0.0	92.57%	92.86%	35
PZ068966	Lecanora aff. griseosorediata AA-7553	Lecanora aff. griseosorediata	OQ786995	Lecanora physciella	SH1637705.10FU	SH1187457.10FU	SH0840872.10FU	561.2	0.0	92.96%	81.55%	29
PZ068966	Lecanora aff. griseosorediata AA-7553	Lecanora aff. griseosorediata	OR728788	Lecanora physciella	SH1637705.10FU	SH1187457.10FU	SH0840872.10FU	559.5	0.0	92.96%	81.55%	29
PZ068966	Lecanora aff. griseosorediata AA-7553	Lecanora aff. griseosorediata	JX036083	Austrolecia	SH1637704.10FU	SH1187449.10FU	SH0840866.10FU	554.4	0.0	90.31%	89.48%	44
PZ068966	Lecanora aff. griseosorediata AA-7553	Lecanora aff. griseosorediata	OQ717429	Lecanora cadubriae	SH1637703.10FU	SH1187456.10FU	SH0840867.10FU	552.7	0.0	93.28%	78.97%	27
PZ068967	Lecidea sp. AA-7555	Lecidea sp.	OP730853	Austrolecia	SH1806170.10FU	SH1308969.10FU	SH0941286.10FU	878.8	0.0	100.00%	96.05%	0
PZ068967	Lecidea sp. AA-7555	Lecidea sp.	OP730852	Austrolecia	SH1806170.10FU	SH1308969.10FU	SH0941286.10FU	878.8	0.0	100.00%	96.05%	0
PZ068967	Lecidea sp. AA-7555	Lecidea sp.	OP730851	Austrolecia	SH1806170.10FU	SH1308969.10FU	SH0941286.10FU	878.8	0.0	100.00%	96.05%	0
PZ068967	Lecidea sp. AA-7555	Lecidea sp.	OP730854	Austrolecia	SH1806170.10FU	SH1308969.10FU	SH0941286.10FU	746.7	0.0	100.00%	81.58%	0
PZ068967	Lecidea sp. AA-7555	Lecidea sp.	MG645047	Letharia	SH1654895.10FU	SH1198891.10FU	SH0850985.10FU	484.0	0.0	85.98%	89.85%	68
PZ068967	Lecidea sp. AA-7555	Lecidea sp.	MG645041	Letharia	SH1654895.10FU	SH1198891.10FU	SH0850985.10FU	482.3	0.0	85.95%	89.85%	68
PZ068967	Lecidea sp. AA-7555	Lecidea sp.	FJ161632	Letharia vulpina	SH1654895.10FU	SH1198891.10FU	SH0850985.10FU	480.5	0.0	85.92%	89.85%	68
PZ068967	Lecidea sp. AA-7555	Lecidea sp.	FJ161599	Letharia lupina	SH1654895.10FU	SH1198891.10FU	SH0850985.10FU	478.8	0.0	85.74%	89.85%	69
PZ068967	Lecidea sp. AA-7555	Lecidea sp.	OQ917209	Letharia lupina	SH1654895.10FU	SH1198891.10FU	SH0850985.10FU	477.1	0.0	85.74%	89.85%	69
PZ068967	Lecidea sp. AA-7555	Lecidea sp.	MG645049	Letharia	SH1654476.10FU	SH1198891.10FU	SH0850985.10FU	477.1	0.0	85.74%	89.85%	69
PZ068968	Lecidea sp. AA-7556	Lecidea sp.	OP730850	Lecidea	SH1704329.10FU	SH1236444.10FU	SH0881599.10FU	580.1	0.0	89.16%	96.86%	54
PZ068968	Lecidea sp. AA-7556	Lecidea sp.	OP730849	Lecidea	SH1704329.10FU	SH1236444.10FU	SH0881599.10FU	580.1	0.0	89.16%	96.86%	54
PZ068968	Lecidea sp. AA-7556	Lecidea sp.	PQ279265	Lecidea lapicida				485.7	0.0	85.29%	97.06%	74
PZ068968	Lecidea sp. AA-7556	Lecidea sp.	PQ228387	Lecidea polypycnidophora				480.5	0.0	85.20%	96.86%	74
PZ068968	Lecidea sp. AA-7556	Lecidea sp.	EU257682	Lecidea polypycnidophora	SH1853424.10FU	SH1341965.10FU	SH0968045.10FU	480.5	0.0	85.20%	96.86%	74
PZ068968	Lecidea sp. AA-7556	Lecidea sp.	AF332119	Lecidea lapicida var. pantherina	SH1853549.10FU	SH1342000.10FU	SH0968063.10FU	480.5	0.0	85.09%	97.06%	75
PZ068968	Lecidea sp. AA-7556	Lecidea sp.	PQ228374	Lecidea andersonii				478.8	0.0	85.06%	96.86%	75
PZ068968	Lecidea sp. AA-7556	Lecidea sp.	PQ228372	Lecidea andersonii				478.8	0.0	85.06%	96.86%	75
PZ068968	Lecidea sp. AA-7556	Lecidea sp.	PQ228370	Lecidea andersonii				478.8	0.0	85.06%	96.86%	75
PZ068968	Lecidea sp. AA-7556	Lecidea sp.	PQ228369	Lecidea andersonii				478.8	0.0	85.06%	96.86%	75
PZ068969	Buellia aff. russa AA-7558	Buellia aff. russa	DQ534454	Buellia russa	SH1781988.10FU	SH1292578.10FU	SH0928096.10FU	808.5	0.0	96.39%	100.00%	19
PZ068969	Buellia aff. russa AA-7558	Buellia aff. russa	JF794067	Buellia russa	SH1781988.10FU	SH1292578.10FU	SH0928096.10FU	805.0	0.0	96.72%	98.48%	17
PZ068969	Buellia aff. russa AA-7558	Buellia aff. russa	OR520875	Buellia russa	SH1781994.10FU	SH1292578.10FU	SH0928096.10FU	769.0	0.0	95.88%	96.57%	21
PZ068969	Buellia aff. russa AA-7558	Buellia aff. russa	OR520873	Buellia russa	SH1781990.10FU	SH1292578.10FU	SH0928096.10FU	767.3	0.0	95.70%	96.76%	22
PZ068969	Buellia aff. russa AA-7558	Buellia aff. russa	OR520872	Buellia russa	SH1781997.10FU	SH1292578.10FU	SH0928096.10FU	760.4	0.0	95.50%	96.57%	23
PZ068969	Buellia aff. russa AA-7558	Buellia aff. russa	OR520876	Buellia russa	SH1781980.10FU	SH1292578.10FU	SH0928096.10FU	757.0	0.0	95.30%	96.76%	24
PZ068969	Buellia aff. russa AA-7558	Buellia aff. russa	OR520871	Buellia russa	SH1781983.10FU	SH1292578.10FU	SH0928096.10FU	757.0	0.0	95.65%	96.00%	22
PZ068969	Buellia aff. russa AA-7558	Buellia aff. russa	OR520870	Buellia russa	SH1781983.10FU	SH1292578.10FU	SH0928096.10FU	757.0	0.0	95.65%	96.00%	22
PZ068969	Buellia aff. russa AA-7558	Buellia aff. russa	OR520866	Buellia russa	SH1781983.10FU	SH1292578.10FU	SH0928096.10FU	757.0	0.0	95.65%	96.00%	22
PZ068969	Buellia aff. russa AA-7558	Buellia aff. russa	OR520865	Buellia russa	SH1781983.10FU	SH1292578.10FU	SH0928096.10FU	757.0	0.0	95.65%	96.00%	22
PZ068970	Rhizocarpon aff. badioatrum AA-7559	Rhizocarpon aff. badioatrum	OQ626897	Rhizocarpon intersitum	SH1778091.10FU	SH1289721.10FU	SH0925720.10FU	796.4	0.0	98.55%	96.22%	7
PZ068970	Rhizocarpon aff. badioatrum AA-7559	Rhizocarpon aff. badioatrum	KC740020	Rhizocarpon alpicola	SH1740552.10FU	SH1262861.10FU	SH0903492.10FU	600.7	0.0	89.70%	100.00%	52
PZ068970	Rhizocarpon aff. badioatrum AA-7559	Rhizocarpon aff. badioatrum	KC740019	Rhizocarpon alpicola	SH1740550.10FU	SH1262861.10FU	SH0903492.10FU	593.9	0.0	89.35%	100.00%	54
PZ068970	Rhizocarpon aff. badioatrum AA-7559	Rhizocarpon aff. badioatrum	KC739978	Rhizocarpon geographicum	SH1647086.10FU	SH1194447.10FU	SH0846676.10FU	583.6	0.0	88.82%	100.00%	57
PZ068970	Rhizocarpon aff. badioatrum AA-7559	Rhizocarpon aff. badioatrum	KC740024	Rhizocarpon effiguratum	SH1647083.10FU	SH1194456.10FU	SH0846642.10FU	578.4	0.0	88.89%	99.40%	56
PZ068970	Rhizocarpon aff. badioatrum AA-7559	Rhizocarpon aff. badioatrum	KY680775	Rhizocarpon norvegicum	SH1647153.10FU	SH1194383.10FU	SH0846757.10FU	576.7	0.0	88.87%	99.40%	56
PZ068970	Rhizocarpon aff. badioatrum AA-7559	Rhizocarpon aff. badioatrum	KC740099	Rhizocarpon geographicum	SH1647192.10FU	SH1194494.10FU	SH0846665.10FU	576.7	0.0	89.55%	95.83%	51
PZ068970	Rhizocarpon aff. badioatrum AA-7559	Rhizocarpon aff. badioatrum	ON332060	Rhizocarpon alpicola	SH1740549.10FU	SH1262854.10FU	SH0903491.10FU	575.0	0.0	89.25%	97.42%	53
PZ068970	Rhizocarpon aff. badioatrum AA-7559	Rhizocarpon aff. badioatrum	PQ219499	Rhizocarpon effiguratum				573.3	0.0	88.56%	99.40%	58
PZ068970	Rhizocarpon aff. badioatrum AA-7559	Rhizocarpon aff. badioatrum	KC740033	Rhizocarpon dispersum	SH1647051.10FU	SH1194399.10FU	SH0846756.10FU	573.3	0.0	88.56%	99.40%	58
PZ068971	Lecidella sp. AA-7560	Lecidella sp.	MG925951	Austrolecia antarctica	SH1864394.10FU	SH1349645.10FU	SH0974155.10FU	696.9	0.0	92.09%	100.00%	42
PZ068971	Lecidella sp. AA-7560	Lecidella sp.	MK208763	Lecidella	SH1864391.10FU	SH1349648.10FU	SH0974154.10FU	674.5	0.0	92.80%	94.33%	36
PZ068971	Lecidella sp. AA-7560	Lecidella sp.	MK208769	Lecidella	SH1864393.10FU	SH1349647.10FU	SH0974154.10FU	666.0	0.0	92.42%	94.33%	38
PZ068971	Lecidella sp. AA-7560	Lecidella sp.	MK208768	Lecidella	SH1864393.10FU	SH1349647.10FU	SH0974154.10FU	666.0	0.0	92.42%	94.33%	38
PZ068971	Lecidella sp. AA-7560	Lecidella sp.	MK208747	Lecidella	SH1864393.10FU	SH1349647.10FU	SH0974154.10FU	666.0	0.0	92.42%	94.33%	38
PZ068971	Lecidella sp. AA-7560	Lecidella sp.	MK208746	Lecidella	SH1864393.10FU	SH1349647.10FU	SH0974154.10FU	666.0	0.0	92.42%	94.33%	38
PZ068971	Lecidella sp. AA-7560	Lecidella sp.	MK208756	Lecidella	SH1864391.10FU	SH1349648.10FU	SH0974154.10FU	664.2	0.0	92.40%	94.33%	38
PZ068971	Lecidella sp. AA-7560	Lecidella sp.	MK208761	Lecidella	SH1864391.10FU	SH1349648.10FU	SH0974154.10FU	641.9	0.0	92.84%	89.60%	34
PZ068971	Lecidella sp. AA-7560	Lecidella sp.	MK208754	Lecidella	SH1864393.10FU	SH1349647.10FU	SH0974154.10FU	633.3	0.0	92.77%	88.66%	34
PZ068971	Lecidella sp. AA-7560	Lecidella sp.	MK620218	Lecidella	SH1864392.10FU	SH1349646.10FU	SH0974153.10FU	595.6	0.0	89.50%	94.14%	53
PZ068972	Imsharria orangei AA-7562	Imsharria orangei	OR889969	Lecideaceae				861.7	0.0	100.00%	95.25%	0
PZ068972	Imsharria orangei AA-7562	Imsharria orangei	KY800500	Bellemerea cinereorufescens	SH1810887.10FU	SH1312201.10FU	SH0943929.10FU	605.9	0.0	89.76%	95.63%	52
PZ068972	Imsharria orangei AA-7562	Imsharria orangei	MN906299	Bellemerea cinereorufescens	SH1810898.10FU	SH1312201.10FU	SH0943929.10FU	602.4	0.0	89.57%	95.63%	53
PZ068972	Imsharria orangei AA-7562	Imsharria orangei	AF332116	Bellemerea alpina	SH1810892.10FU	SH1312198.10FU	SH0943911.10FU	580.1	0.0	88.78%	95.82%	57
PZ068972	Imsharria orangei AA-7562	Imsharria orangei	AF332117	Bellemerea alpina	SH1810900.10FU	SH1312198.10FU	SH0943911.10FU	575.0	0.0	88.58%	95.82%	58
PZ068972	Imsharria orangei AA-7562	Imsharria orangei	MZ243725	Lecidea perlatolica	SH1853510.10FU	SH1342018.10FU	SH0968028.10FU	571.5	0.0	87.43%	100.00%	67
PZ068972	Imsharria orangei AA-7562	Imsharria orangei	MT273094	Lecidea atrobrunnea	SH1853510.10FU	SH1342018.10FU	SH0968028.10FU	571.5	0.0	87.43%	100.00%	67
PZ068972	Imsharria orangei AA-7562	Imsharria orangei	MT273104	Lecidea polypycnidophora	SH1853467.10FU	SH1341971.10FU	SH0968045.10FU	569.8	0.0	87.41%	100.00%	67
PZ068972	Imsharria orangei AA-7562	Imsharria orangei	MT273103	Lecidea polypycnidophora	SH1853467.10FU	SH1341971.10FU	SH0968045.10FU	569.8	0.0	87.41%	100.00%	67
PZ068972	Imsharria orangei AA-7562	Imsharria orangei	MH231446	Lecidea polypycnidophora	SH1853467.10FU	SH1341971.10FU	SH0968045.10FU	569.8	0.0	87.41%	100.00%	67
PZ068973	Lecanoraceae sp. AA-7564	Lecanoraceae sp.	JN873880	Lecanora physciella	SH1637698.10FU	SH1187448.10FU	SH0840873.10FU	526.9	0.0	90.23%	87.91%	42
PZ068973	Lecanoraceae sp. AA-7564	Lecanoraceae sp.	JN873879	Lecanora physciella	SH1637698.10FU	SH1187448.10FU	SH0840873.10FU	526.9	0.0	90.23%	87.91%	42
PZ068973	Lecanoraceae sp. AA-7564	Lecanoraceae sp.	MK208766	Lecanora physciella	SH1637698.10FU	SH1187448.10FU	SH0840873.10FU	513.2	0.0	89.72%	87.50%	44
PZ068973	Lecanoraceae sp. AA-7564	Lecanoraceae sp.	MK208741	Lecanora physciella	SH1637698.10FU	SH1187448.10FU	SH0840873.10FU	513.2	0.0	89.72%	87.50%	44
PZ068973	Lecanoraceae sp. AA-7564	Lecanoraceae sp.	JN873878	Lecanora physciella	SH1637698.10FU	SH1187448.10FU	SH0840873.10FU	511.4	0.0	89.53%	87.91%	45
PZ068973	Lecanoraceae sp. AA-7564	Lecanoraceae sp.	PQ304359	Lecanora physciella				494.3	0.0	90.66%	80.94%	37
PZ068973	Lecanoraceae sp. AA-7564	Lecanoraceae sp.	OQ786995	Lecanora physciella	SH1637705.10FU	SH1187457.10FU	SH0840872.10FU	477.1	0.0	89.53%	81.76%	42
PZ068973	Lecanoraceae sp. AA-7564	Lecanoraceae sp.	JX036083	Austrolecia	SH1637704.10FU	SH1187449.10FU	SH0840866.10FU	477.1	0.0	89.67%	80.53%	41
PZ068973	Lecanoraceae sp. AA-7564	Lecanoraceae sp.	JX036082	Austrolecia	SH1637704.10FU	SH1187449.10FU	SH0840866.10FU	477.1	0.0	89.67%	80.53%	41
PZ068973	Lecanoraceae sp. AA-7564	Lecanoraceae sp.	OR728788	Lecanora physciella	SH1637705.10FU	SH1187457.10FU	SH0840872.10FU	475.4	0.0	89.53%	81.76%	42
PZ068974	Lecanoraceae sp. AA-7566	Lecanoraceae sp.	JN873880	Lecanora physciella	SH1637698.10FU	SH1187448.10FU	SH0840873.10FU	563.0	0.0	89.35%	95.21%	51
PZ068974	Lecanoraceae sp. AA-7566	Lecanoraceae sp.	JN873879	Lecanora physciella	SH1637698.10FU	SH1187448.10FU	SH0840873.10FU	563.0	0.0	89.35%	95.21%	51
PZ068974	Lecanoraceae sp. AA-7566	Lecanoraceae sp.	MK208766	Lecanora physciella	SH1637698.10FU	SH1187448.10FU	SH0840873.10FU	549.2	0.0	88.89%	94.81%	53
PZ068974	Lecanoraceae sp. AA-7566	Lecanoraceae sp.	MK208741	Lecanora physciella	SH1637698.10FU	SH1187448.10FU	SH0840873.10FU	549.2	0.0	88.89%	94.81%	53
PZ068974	Lecanoraceae sp. AA-7566	Lecanoraceae sp.	JN873878	Lecanora physciella	SH1637698.10FU	SH1187448.10FU	SH0840873.10FU	547.5	0.0	88.73%	95.21%	54
PZ068974	Lecanoraceae sp. AA-7566	Lecanoraceae sp.	PQ304359	Lecanora physciella				544.1	0.0	89.54%	91.22%	48
PZ068974	Lecanoraceae sp. AA-7566	Lecanoraceae sp.	OQ717429	Lecanora cadubriae	SH1637703.10FU	SH1187456.10FU	SH0840867.10FU	533.8	0.0	92.50%	79.24%	30
PZ068974	Lecanoraceae sp. AA-7566	Lecanoraceae sp.	OQ717430	Lecanora cadubriae	SH1637701.10FU	SH1187450.10FU	SH0840864.10FU	528.6	0.0	92.25%	79.24%	31
PZ068974	Lecanoraceae sp. AA-7566	Lecanoraceae sp.	JX036083	Austrolecia	SH1637704.10FU	SH1187449.10FU	SH0840866.10FU	528.6	0.0	89.18%	89.62%	49
PZ068974	Lecanoraceae sp. AA-7566	Lecanoraceae sp.	FR682253	Lecanoromycetes	SH1637708.10FU	SH1187453.10FU	SH0840870.10FU	528.6	0.0	92.25%	79.24%	31
PZ068975	Lecanoraceae sp. AA-7567	Lecanoraceae sp.	JN873880	Lecanora physciella	SH1637698.10FU	SH1187448.10FU	SH0840873.10FU	571.5	0.0	89.77%	95.22%	49
PZ068975	Lecanoraceae sp. AA-7567	Lecanoraceae sp.	JN873879	Lecanora physciella	SH1637698.10FU	SH1187448.10FU	SH0840873.10FU	571.5	0.0	89.77%	95.22%	49
PZ068975	Lecanoraceae sp. AA-7567	Lecanoraceae sp.	MK208766	Lecanora physciella	SH1637698.10FU	SH1187448.10FU	SH0840873.10FU	557.8	0.0	89.31%	94.82%	51
PZ068975	Lecanoraceae sp. AA-7567	Lecanoraceae sp.	MK208741	Lecanora physciella	SH1637698.10FU	SH1187448.10FU	SH0840873.10FU	557.8	0.0	89.31%	94.82%	51
PZ068975	Lecanoraceae sp. AA-7567	Lecanoraceae sp.	JN873878	Lecanora physciella	SH1637698.10FU	SH1187448.10FU	SH0840873.10FU	556.1	0.0	89.14%	95.22%	52
PZ068975	Lecanoraceae sp. AA-7567	Lecanoraceae sp.	PQ304359	Lecanora physciella				552.7	0.0	89.98%	91.24%	46
PZ068975	Lecanoraceae sp. AA-7567	Lecanoraceae sp.	JX036083	Austrolecia	SH1637704.10FU	SH1187449.10FU	SH0840866.10FU	537.2	0.0	89.62%	89.64%	47
PZ068975	Lecanoraceae sp. AA-7567	Lecanoraceae sp.	OQ717429	Lecanora cadubriae	SH1637703.10FU	SH1187456.10FU	SH0840867.10FU	533.8	0.0	92.50%	79.08%	30
PZ068975	Lecanoraceae sp. AA-7567	Lecanoraceae sp.	JX036082	Austrolecia	SH1637704.10FU	SH1187449.10FU	SH0840866.10FU	530.3	0.0	89.84%	87.65%	45
PZ068975	Lecanoraceae sp. AA-7567	Lecanoraceae sp.	OQ717430	Lecanora cadubriae	SH1637701.10FU	SH1187450.10FU	SH0840864.10FU	528.6	0.0	92.25%	79.08%	31
PZ068976	Lepra aff. corallophora AA-7568	Lepra aff. corallophora	FR799259	Pertusaria corallina	SH1739345.10FU	SH1262104.10FU	SH0902885.10FU	573.3	0.0	88.43%	99.80%	59
PZ068976	Lepra aff. corallophora AA-7568	Lepra aff. corallophora	OQ717552	Lepra trachythallina	SH1739344.10FU	SH1262105.10FU	SH0902884.10FU	564.7	0.0	88.06%	100.00%	61
PZ068976	Lepra aff. corallophora AA-7568	Lepra aff. corallophora	FR799261	Pertusaria corallina	SH1739346.10FU	SH1262104.10FU	SH0902885.10FU	561.2	0.0	88.02%	99.80%	61
PZ068976	Lepra aff. corallophora AA-7568	Lepra aff. corallophora	FR799260	Pertusaria corallina	SH1739346.10FU	SH1262104.10FU	SH0902885.10FU	561.2	0.0	88.02%	99.80%	61
PZ068976	Lepra aff. corallophora AA-7568	Lepra aff. corallophora	KU894622	Pertusaria amara	SH1930122.10FU	SH1394815.10FU	SH1010342.10FU	427.3	0.0	87.28%	77.25%	51
PZ068976	Lepra aff. corallophora AA-7568	Lepra aff. corallophora	KU894621	Pertusaria amara	SH1930122.10FU	SH1394815.10FU	SH1010342.10FU	427.3	0.0	87.28%	77.25%	51
PZ068976	Lepra aff. corallophora AA-7568	Lepra aff. corallophora	OL457954	Lepra stalactiza	SH1966848.10FU	SH1422760.10FU	SH1034369.10FU	425.6	0.0	87.10%	77.25%	52
PZ068976	Lepra aff. corallophora AA-7568	Lepra aff. corallophora	LC742640	Lepra variolina	SH1786435.10FU	SH1295942.10FU	SH0930976.10FU	425.6	0.0	90.46%	68.66%	33
PZ068976	Lepra aff. corallophora AA-7568	Lepra aff. corallophora	KU894623	Pertusaria amara	SH1930122.10FU	SH1394815.10FU	SH1010342.10FU	422.2	0.0	87.03%	77.25%	52
PZ068976	Lepra aff. corallophora AA-7568	Lepra aff. corallophora	OQ718006	Lepra albescens	SH1777344.10FU	SH1289093.10FU	SH0925149.10FU	418.7	0.0	87.44%	75.85%	49
PZ068977	Lecidella sp. AA-7569	Lecidella sp.	MG925951	Austrolecia antarctica	SH1864394.10FU	SH1349645.10FU	SH0974155.10FU	607.6	0.0	88.72%	100.00%	60
PZ068977	Lecidella sp. AA-7569	Lecidella sp.	MK208763	Lecidella	SH1864391.10FU	SH1349648.10FU	SH0974154.10FU	578.4	0.0	88.74%	95.26%	57
PZ068977	Lecidella sp. AA-7569	Lecidella sp.	MK208756	Lecidella	SH1864391.10FU	SH1349648.10FU	SH0974154.10FU	573.3	0.0	88.54%	95.26%	58
PZ068977	Lecidella sp. AA-7569	Lecidella sp.	MK208769	Lecidella	SH1864393.10FU	SH1349647.10FU	SH0974154.10FU	571.5	0.0	88.39%	95.26%	59
PZ068977	Lecidella sp. AA-7569	Lecidella sp.	MK208768	Lecidella	SH1864393.10FU	SH1349647.10FU	SH0974154.10FU	571.5	0.0	88.39%	95.26%	59
PZ068977	Lecidella sp. AA-7569	Lecidella sp.	MK208747	Lecidella	SH1864393.10FU	SH1349647.10FU	SH0974154.10FU	571.5	0.0	88.39%	95.26%	59
PZ068977	Lecidella sp. AA-7569	Lecidella sp.	MK208746	Lecidella	SH1864393.10FU	SH1349647.10FU	SH0974154.10FU	571.5	0.0	88.39%	95.26%	59
PZ068977	Lecidella sp. AA-7569	Lecidella sp.	MK208761	Lecidella	SH1864391.10FU	SH1349648.10FU	SH0974154.10FU	552.7	0.0	89.08%	89.56%	52
PZ068977	Lecidella sp. AA-7569	Lecidella sp.	MK208754	Lecidella	SH1864393.10FU	SH1349647.10FU	SH0974154.10FU	545.8	0.0	88.98%	88.61%	52
PZ068977	Lecidella sp. AA-7569	Lecidella sp.	MW257117	Lecanora subcavicola	SH1917821.10FU	SH1385768.10FU	SH1002742.10FU	537.2	0.0	86.14%	99.43%	74
PZ068978	Lecidea sp. AA-7570	Lecidea sp.	OP730850	Lecidea	SH1704329.10FU	SH1236444.10FU	SH0881599.10FU	597.3	0.0	89.66%	93.45%	52
PZ068978	Lecidea sp. AA-7570	Lecidea sp.	OP730849	Lecidea	SH1704329.10FU	SH1236444.10FU	SH0881599.10FU	597.3	0.0	89.66%	93.45%	52
PZ068978	Lecidea sp. AA-7570	Lecidea sp.	PQ279265	Lecidea lapicida				540.6	0.0	85.98%	100.00%	76
PZ068978	Lecidea sp. AA-7570	Lecidea sp.	EU257682	Lecidea polypycnidophora	SH1853424.10FU	SH1341965.10FU	SH0968045.10FU	532.0	0.0	85.74%	100.00%	77
PZ068978	Lecidea sp. AA-7570	Lecidea sp.	AF332119	Lecidea lapicida var. pantherina	SH1853549.10FU	SH1342000.10FU	SH0968063.10FU	530.3	0.0	85.61%	100.00%	78
PZ068978	Lecidea sp. AA-7570	Lecidea sp.	MT273102	Lecidea polypycnidophora	SH1853467.10FU	SH1341971.10FU	SH0968045.10FU	528.6	0.0	85.58%	100.00%	78
PZ068978	Lecidea sp. AA-7570	Lecidea sp.	MH231446	Lecidea polypycnidophora	SH1853467.10FU	SH1341971.10FU	SH0968045.10FU	526.9	0.0	85.56%	100.00%	78
PZ068978	Lecidea sp. AA-7570	Lecidea sp.	MH231423	Lecidea polypycnidophora	SH1853467.10FU	SH1341971.10FU	SH0968045.10FU	526.9	0.0	85.56%	100.00%	78
PZ068978	Lecidea sp. AA-7570	Lecidea sp.	EU263929	Lecidea polypycnidophora	SH1853467.10FU	SH1341971.10FU	SH0968045.10FU	526.9	0.0	85.56%	100.00%	78
PZ068978	Lecidea sp. AA-7570	Lecidea sp.	EU257681	Lecidea polypycnidophora	SH1853424.10FU	SH1341965.10FU	SH0968045.10FU	526.9	0.0	85.56%	100.00%	78
PZ068979	Psoroma aff. dichroum AA-7572	Psoroma aff. dichroum	KC618715	Pannaria dichroa	SH1608913.10FU	SH1166468.10FU	SH0823610.10FU	722.6	0.0	96.39%	94.96%	17
PZ068979	Psoroma aff. dichroum AA-7572	Psoroma aff. dichroum	MK811800	Psoroma hypnorum	SH1608867.10FU	SH1166463.10FU	SH0823603.10FU	688.3	0.0	93.39%	100.00%	33
PZ068979	Psoroma aff. dichroum AA-7572	Psoroma aff. dichroum	MK811764	Psoroma hypnorum	SH1608865.10FU	SH1166463.10FU	SH0823603.10FU	688.3	0.0	93.39%	100.00%	33
PZ068979	Psoroma aff. dichroum AA-7572	Psoroma aff. dichroum	GQ927294	Psoroma hypnorum	SH1608882.10FU	SH1166463.10FU	SH0823603.10FU	684.8	0.0	93.20%	100.00%	34
PZ068979	Psoroma aff. dichroum AA-7572	Psoroma aff. dichroum	MZ159608	Psoroma hypnorum	SH1608877.10FU	SH1166463.10FU	SH0823603.10FU	683.1	0.0	93.19%	100.00%	34
PZ068979	Psoroma aff. dichroum AA-7572	Psoroma aff. dichroum	MH802363	Psoroma hypnorum	SH1608877.10FU	SH1166463.10FU	SH0823603.10FU	683.1	0.0	93.19%	100.00%	34
PZ068979	Psoroma aff. dichroum AA-7572	Psoroma aff. dichroum	KP314480	Psoroma hypnorum	SH1608877.10FU	SH1166463.10FU	SH0823603.10FU	683.1	0.0	93.19%	100.00%	34
PZ068979	Psoroma aff. dichroum AA-7572	Psoroma aff. dichroum	KY266971	Psoroma hypnorum	SH1608886.10FU	SH1166463.10FU	SH0823603.10FU	681.4	0.0	93.01%	100.00%	35
PZ068979	Psoroma aff. dichroum AA-7572	Psoroma aff. dichroum	OQ843330	Psoroma hypnorum				676.3	0.0	93.29%	98.59%	33
PZ068979	Psoroma aff. dichroum AA-7572	Psoroma aff. dichroum	KP314343	Psoroma hypnorum	SH1608877.10FU	SH1166463.10FU	SH0823603.10FU	672.8	0.0	92.79%	100.00%	36
PZ068980	Umbilicaria decussata AA-7573	Umbilicaria decussata	AY603134	Umbilicaria decussata	SH1454102.10FU	SH1058297.10FU	SH0737983.10FU	678.0	0.0	99.50%	100.00%	2
PZ068980	Umbilicaria decussata AA-7573	Umbilicaria decussata	PP580120	Umbilicaria decussata				657.4	0.0	98.49%	100.00%	6
PZ068980	Umbilicaria decussata AA-7573	Umbilicaria decussata	HM161510	Umbilicaria decussata	SH1454017.10FU	SH1058389.10FU	SH0737983.10FU	647.1	0.0	97.76%	100.00%	9
PZ068980	Umbilicaria decussata AA-7573	Umbilicaria decussata	AJ431600	Umbilicaria decussata	SH1454053.10FU	SH1058375.10FU	SH0737983.10FU	647.1	0.0	97.74%	100.00%	9
PZ068980	Umbilicaria decussata AA-7573	Umbilicaria decussata	PP580119	Umbilicaria decussata				641.9	0.0	97.74%	100.00%	9
PZ068980	Umbilicaria decussata AA-7573	Umbilicaria decussata	KY947809	Umbilicaria decussata	SH1454159.10FU	SH1058500.10FU	SH0737983.10FU	641.9	0.0	97.74%	100.00%	9
PZ068980	Umbilicaria decussata AA-7573	Umbilicaria decussata	AY603122	Umbilicaria decussata	SH1454159.10FU	SH1058500.10FU	SH0737983.10FU	641.9	0.0	97.74%	100.00%	9
PZ068980	Umbilicaria decussata AA-7573	Umbilicaria decussata	KP314408	Umbilicaria decussata	SH1453904.10FU	SH1058500.10FU	SH0737983.10FU	636.8	0.0	97.49%	100.00%	10
PZ068980	Umbilicaria decussata AA-7573	Umbilicaria decussata	OP730817	Umbilicaria decussata	SH1454102.10FU	SH1058297.10FU	SH0737983.10FU	624.8	0.0	99.46%	92.21%	2
PZ068980	Umbilicaria decussata AA-7573	Umbilicaria decussata	OP730777	Umbilicaria decussata	SH1454102.10FU	SH1058297.10FU	SH0737983.10FU	624.8	0.0	99.46%	92.21%	2
PZ068981	Lecidella sp. AA-7574	Lecidella sp.	MG925951	Austrolecia antarctica	SH1864394.10FU	SH1349645.10FU	SH0974155.10FU	696.9	0.0	92.09%	100.00%	42
PZ068981	Lecidella sp. AA-7574	Lecidella sp.	MK208763	Lecidella	SH1864391.10FU	SH1349648.10FU	SH0974154.10FU	674.5	0.0	92.80%	94.33%	36
PZ068981	Lecidella sp. AA-7574	Lecidella sp.	MK208769	Lecidella	SH1864393.10FU	SH1349647.10FU	SH0974154.10FU	666.0	0.0	92.42%	94.33%	38
PZ068981	Lecidella sp. AA-7574	Lecidella sp.	MK208768	Lecidella	SH1864393.10FU	SH1349647.10FU	SH0974154.10FU	666.0	0.0	92.42%	94.33%	38
PZ068981	Lecidella sp. AA-7574	Lecidella sp.	MK208747	Lecidella	SH1864393.10FU	SH1349647.10FU	SH0974154.10FU	666.0	0.0	92.42%	94.33%	38
PZ068981	Lecidella sp. AA-7574	Lecidella sp.	MK208746	Lecidella	SH1864393.10FU	SH1349647.10FU	SH0974154.10FU	666.0	0.0	92.42%	94.33%	38
PZ068981	Lecidella sp. AA-7574	Lecidella sp.	MK208756	Lecidella	SH1864391.10FU	SH1349648.10FU	SH0974154.10FU	664.2	0.0	92.40%	94.33%	38
PZ068981	Lecidella sp. AA-7574	Lecidella sp.	MK208761	Lecidella	SH1864391.10FU	SH1349648.10FU	SH0974154.10FU	641.9	0.0	92.84%	89.60%	34
PZ068981	Lecidella sp. AA-7574	Lecidella sp.	MK208754	Lecidella	SH1864393.10FU	SH1349647.10FU	SH0974154.10FU	633.3	0.0	92.77%	88.66%	34
PZ068981	Lecidella sp. AA-7574	Lecidella sp.	MK620218	Lecidella	SH1864392.10FU	SH1349646.10FU	SH0974153.10FU	595.6	0.0	89.50%	94.14%	53
PZ068982	Tremolecia atrata AA-7575	Tremolecia atrata	MK811647	Tremolecia atrata	SH1651848.10FU	SH1197932.10FU	SH0849545.10FU	676.3	0.0	99.01%	100.00%	4
PZ068982	Tremolecia atrata AA-7575	Tremolecia atrata	MK812097	Tremolecia atrata	SH1651848.10FU	SH1197932.10FU	SH0849545.10FU	666.0	0.0	98.51%	100.00%	6
PZ068982	Tremolecia atrata AA-7575	Tremolecia atrata	MK812298	Tremolecia atrata	SH1651847.10FU	SH1197933.10FU	SH0849547.10FU	508.0	0.0	92.41%	94.31%	29
PZ068982	Tremolecia atrata AA-7575	Tremolecia atrata	MZ159602	Tremolecia atrata	SH1651849.10FU	SH1197931.10FU	SH0849546.10FU	456.5	0.0	90.35%	89.85%	36
PZ068982	Tremolecia atrata AA-7575	Tremolecia atrata	AY527315	Stictis	SH1826390.10FU	SH1323462.10FU	SH0953243.10FU	346.6	0.0	92.34%	63.86%	20
PZ068982	Tremolecia atrata AA-7575	Tremolecia atrata	AY527320	Stictis	SH1826389.10FU	SH1323454.10FU	SH0953248.10FU	344.9	0.0	92.02%	64.11%	21
PZ068982	Tremolecia atrata AA-7575	Tremolecia atrata	AY527319	Stictis	SH1826385.10FU	SH1323454.10FU	SH0953248.10FU	344.9	0.0	92.02%	64.11%	21
PZ068982	Tremolecia atrata AA-7575	Tremolecia atrata	AY527318	Stictis	SH1826385.10FU	SH1323454.10FU	SH0953248.10FU	344.9	0.0	92.02%	64.11%	21
PZ068982	Tremolecia atrata AA-7575	Tremolecia atrata	AY527317	Stictis	SH1826385.10FU	SH1323454.10FU	SH0953248.10FU	344.9	0.0	92.02%	64.11%	21
PZ068982	Tremolecia atrata AA-7575	Tremolecia atrata	AY527316	Stictis	SH1826385.10FU	SH1323454.10FU	SH0953248.10FU	344.9	0.0	92.02%	64.11%	21
PZ068983	Rhizocarpon geographicum AA-7579	Rhizocarpon geographicum	KC740128	Rhizocarpon geographicum	SH1647169.10FU	SH1194452.10FU	SH0846645.10FU	854.8	0.0	99.60%	100.00%	2
PZ068983	Rhizocarpon geographicum AA-7579	Rhizocarpon geographicum	KC740102	Rhizocarpon geographicum	SH1647016.10FU	SH1194418.10FU	SH0846671.10FU	781.0	0.0	96.81%	99.60%	16
PZ068983	Rhizocarpon geographicum AA-7579	Rhizocarpon geographicum	OR046879	Rhizocarpon macrosporum				772.4	0.0	96.60%	99.60%	17
PZ068983	Rhizocarpon geographicum AA-7579	Rhizocarpon geographicum	KC739975	Rhizocarpon geographicum	SH1647074.10FU	SH1194449.10FU	SH0846690.10FU	772.4	0.0	96.60%	99.60%	17
PZ068983	Rhizocarpon geographicum AA-7579	Rhizocarpon geographicum	MZ188993	Rhizocarpon macrosporum	SH1647141.10FU	SH1194390.10FU	SH0846706.10FU	743.2	0.0	95.93%	98.01%	20
PZ068983	Rhizocarpon geographicum AA-7579	Rhizocarpon geographicum	MZ188992	Rhizocarpon macrosporum	SH1647141.10FU	SH1194390.10FU	SH0846706.10FU	743.2	0.0	95.93%	98.01%	20
PZ068983	Rhizocarpon geographicum AA-7579	Rhizocarpon geographicum	KC740051	Rhizocarpon geographicum	SH1647142.10FU	SH1194464.10FU	SH0846734.10FU	743.2	0.0	95.41%	99.60%	23
PZ068983	Rhizocarpon geographicum AA-7579	Rhizocarpon geographicum	AF250805	Rhizocarpon geographicum	SH1647088.10FU	SH1194391.10FU	SH0846697.10FU	741.5	0.0	96.66%	95.42%	16
PZ068983	Rhizocarpon geographicum AA-7579	Rhizocarpon geographicum	KC740035	Rhizocarpon geographicum	SH1647174.10FU	SH1194442.10FU	SH0846750.10FU	738.1	0.0	95.21%	99.60%	24
PZ068983	Rhizocarpon geographicum AA-7579	Rhizocarpon geographicum	MZ244044	Rhizocarpon	SH1647141.10FU	SH1194390.10FU	SH0846706.10FU	736.4	0.0	95.90%	97.21%	20
PZ068984	Poeltidea sp. AA-7580	Poeltidea sp.	MK620120	Poeltidea	SH1853347.10FU	SH1341975.10FU	SH0967977.10FU	628.2	0.0	94.69%	98.19%	23
PZ068984	Poeltidea sp. AA-7580	Poeltidea sp.	MK620119	Poeltidea	SH1853347.10FU	SH1341975.10FU	SH0967977.10FU	628.2	0.0	94.69%	98.19%	23
PZ068984	Poeltidea sp. AA-7580	Poeltidea sp.	MK620101	Poeltidea	SH1853347.10FU	SH1341975.10FU	SH0967977.10FU	628.2	0.0	94.69%	98.19%	23
PZ068984	Poeltidea sp. AA-7580	Poeltidea sp.	MK620132	Poeltidea perusta	SH1853498.10FU	SH1341906.10FU	SH0968003.10FU	492.6	0.0	89.31%	94.78%	45
PZ068984	Poeltidea sp. AA-7580	Poeltidea sp.	MK620127	Poeltidea perusta	SH1853498.10FU	SH1341906.10FU	SH0968003.10FU	492.6	0.0	89.31%	94.78%	45
PZ068984	Poeltidea sp. AA-7580	Poeltidea sp.	MK620112	Poeltidea perusta	SH1853498.10FU	SH1341906.10FU	SH0968003.10FU	492.6	0.0	89.31%	94.78%	45
PZ068984	Poeltidea sp. AA-7580	Poeltidea sp.	MK620111	Poeltidea perusta	SH1853498.10FU	SH1341906.10FU	SH0968003.10FU	492.6	0.0	89.31%	94.78%	45
PZ068984	Poeltidea sp. AA-7580	Poeltidea sp.	OQ717474	Lecidea turficola	SH1810879.10FU	SH1312194.10FU	SH0943928.10FU	475.4	0.0	87.36%	98.87%	56
PZ068984	Poeltidea sp. AA-7580	Poeltidea sp.	EU257677	Lecidea cancriformis	SH1853361.10FU	SH1342062.10FU	SH0967947.10FU	473.7	0.0	87.19%	98.41%	57
PZ068984	Poeltidea sp. AA-7580	Poeltidea sp.	EU257675	Lecidea cancriformis	SH1853361.10FU	SH1342062.10FU	SH0967947.10FU	473.7	0.0	87.19%	98.41%	57
PZ068985	Lecanora physciella AA-7581	Lecanora physciella	OQ786995	Lecanora physciella	SH1637705.10FU	SH1187457.10FU	SH0840872.10FU	693.4	0.0	99.51%	80.95%	2
PZ068985	Lecanora physciella AA-7581	Lecanora physciella	OR728788	Lecanora physciella	SH1637705.10FU	SH1187457.10FU	SH0840872.10FU	691.7	0.0	99.51%	80.95%	2
PZ068985	Lecanora physciella AA-7581	Lecanora physciella	OR728787	Lecanora physciella	SH1637706.10FU	SH1187454.10FU	SH0840872.10FU	662.5	0.0	98.50%	79.56%	6
PZ068985	Lecanora physciella AA-7581	Lecanora physciella	OQ787082	Lecanora physciella	SH1637706.10FU	SH1187454.10FU	SH0840872.10FU	662.5	0.0	98.50%	79.56%	6
PZ068985	Lecanora physciella AA-7581	Lecanora physciella	JN873880	Lecanora physciella	SH1637698.10FU	SH1187448.10FU	SH0840873.10FU	641.9	0.0	92.68%	94.44%	35
PZ068985	Lecanora physciella AA-7581	Lecanora physciella	JN873879	Lecanora physciella	SH1637698.10FU	SH1187448.10FU	SH0840873.10FU	641.9	0.0	92.68%	94.44%	35
PZ068985	Lecanora physciella AA-7581	Lecanora physciella	MK208766	Lecanora physciella	SH1637698.10FU	SH1187448.10FU	SH0840873.10FU	628.2	0.0	92.23%	94.05%	37
PZ068985	Lecanora physciella AA-7581	Lecanora physciella	MK208741	Lecanora physciella	SH1637698.10FU	SH1187448.10FU	SH0840873.10FU	628.2	0.0	92.23%	94.05%	37
PZ068985	Lecanora physciella AA-7581	Lecanora physciella	JN873878	Lecanora physciella	SH1637698.10FU	SH1187448.10FU	SH0840873.10FU	626.5	0.0	92.05%	94.44%	38
PZ068985	Lecanora physciella AA-7581	Lecanora physciella	PQ304359	Lecanora physciella				593.9	0.0	91.08%	92.66%	42
PZ068986	Lecanora physciella AA-7582	Lecanora physciella	JN873880	Lecanora physciella	SH1637698.10FU	SH1187448.10FU	SH0840873.10FU	600.7	0.0	91.31%	94.00%	41
PZ068986	Lecanora physciella AA-7582	Lecanora physciella	JN873879	Lecanora physciella	SH1637698.10FU	SH1187448.10FU	SH0840873.10FU	600.7	0.0	91.31%	94.00%	41
PZ068986	Lecanora physciella AA-7582	Lecanora physciella	JN873878	Lecanora physciella	SH1637698.10FU	SH1187448.10FU	SH0840873.10FU	600.7	0.0	91.31%	94.00%	41
PZ068986	Lecanora physciella AA-7582	Lecanora physciella	MK208766	Lecanora physciella	SH1637698.10FU	SH1187448.10FU	SH0840873.10FU	592.1	0.0	91.06%	93.60%	42
PZ068986	Lecanora physciella AA-7582	Lecanora physciella	MK208741	Lecanora physciella	SH1637698.10FU	SH1187448.10FU	SH0840873.10FU	592.1	0.0	91.06%	93.60%	42
PZ068986	Lecanora physciella AA-7582	Lecanora physciella	JX036083	Austrolecia	SH1637704.10FU	SH1187449.10FU	SH0840866.10FU	559.5	0.0	90.69%	89.20%	42
PZ068986	Lecanora physciella AA-7582	Lecanora physciella	JX036082	Austrolecia	SH1637704.10FU	SH1187449.10FU	SH0840866.10FU	557.8	0.0	91.32%	86.60%	38
PZ068986	Lecanora physciella AA-7582	Lecanora physciella	PQ304359	Lecanora physciella				552.7	0.0	89.53%	92.60%	49
PZ068986	Lecanora physciella AA-7582	Lecanora physciella	OQ786995	Lecanora physciella	SH1637705.10FU	SH1187457.10FU	SH0840872.10FU	550.9	0.0	92.86%	80.80%	29
PZ068986	Lecanora physciella AA-7582	Lecanora physciella	OR728788	Lecanora physciella	SH1637705.10FU	SH1187457.10FU	SH0840872.10FU	549.2	0.0	92.86%	80.80%	29
PZ068987	uncultured endophytic fungus AA-7583	uncultured endophytic fungus	KC457260	Fungi	SH1863920.10FU	SH1349266.10FU	SH0973829.10FU	925.2	0.0	100.00%	100.00%	0
PZ068987	uncultured endophytic fungus AA-7583	uncultured endophytic fungus	KC457254	Fungi	SH1863920.10FU	SH1349266.10FU	SH0973829.10FU	925.2	0.0	100.00%	100.00%	0
PZ068987	uncultured endophytic fungus AA-7583	uncultured endophytic fungus	KC457248	Fungi	SH1863920.10FU	SH1349266.10FU	SH0973829.10FU	925.2	0.0	100.00%	100.00%	0
PZ068987	uncultured endophytic fungus AA-7583	uncultured endophytic fungus	KC457246	Fungi	SH1863920.10FU	SH1349266.10FU	SH0973829.10FU	925.2	0.0	100.00%	100.00%	0
PZ068987	uncultured endophytic fungus AA-7583	uncultured endophytic fungus	KC457245	Fungi	SH1863920.10FU	SH1349266.10FU	SH0973829.10FU	925.2	0.0	100.00%	100.00%	0
PZ068987	uncultured endophytic fungus AA-7583	uncultured endophytic fungus	KC457240	Fungi	SH1863920.10FU	SH1349266.10FU	SH0973829.10FU	925.2	0.0	100.00%	100.00%	0
PZ068987	uncultured endophytic fungus AA-7583	uncultured endophytic fungus	KC457237	Fungi	SH1863920.10FU	SH1349266.10FU	SH0973829.10FU	925.2	0.0	100.00%	100.00%	0
PZ068987	uncultured endophytic fungus AA-7583	uncultured endophytic fungus	KC457202	Fungi	SH1863920.10FU	SH1349266.10FU	SH0973829.10FU	925.2	0.0	100.00%	100.00%	0
PZ068987	uncultured endophytic fungus AA-7583	uncultured endophytic fungus	KC457193	Fungi	SH1863920.10FU	SH1349266.10FU	SH0973829.10FU	925.2	0.0	100.00%	100.00%	0
PZ068987	uncultured endophytic fungus AA-7583	uncultured endophytic fungus	KC457217	Fungi	SH1863920.10FU	SH1349266.10FU	SH0973829.10FU	920.0	0.0	99.81%	100.00%	1
PZ068988	Imsharria orangei AA-7584	Imsharria orangei	OR889969	Lecideaceae				849.7	0.0	99.40%	95.25%	3
PZ068988	Imsharria orangei AA-7584	Imsharria orangei	KY800500	Bellemerea cinereorufescens	SH1810887.10FU	SH1312201.10FU	SH0943929.10FU	597.3	0.0	89.37%	95.63%	54
PZ068988	Imsharria orangei AA-7584	Imsharria orangei	MN906299	Bellemerea cinereorufescens	SH1810898.10FU	SH1312201.10FU	SH0943929.10FU	593.9	0.0	89.17%	95.63%	55
PZ068988	Imsharria orangei AA-7584	Imsharria orangei	AF332116	Bellemerea alpina	SH1810892.10FU	SH1312198.10FU	SH0943911.10FU	571.5	0.0	88.39%	95.82%	59
PZ068988	Imsharria orangei AA-7584	Imsharria orangei	AF332117	Bellemerea alpina	SH1810900.10FU	SH1312198.10FU	SH0943911.10FU	566.4	0.0	88.19%	95.82%	60
PZ068988	Imsharria orangei AA-7584	Imsharria orangei	MZ243725	Lecidea perlatolica	SH1853510.10FU	SH1342018.10FU	SH0968028.10FU	563.0	0.0	87.05%	100.00%	69
PZ068988	Imsharria orangei AA-7584	Imsharria orangei	MT273094	Lecidea atrobrunnea	SH1853510.10FU	SH1342018.10FU	SH0968028.10FU	563.0	0.0	87.05%	100.00%	69
PZ068988	Imsharria orangei AA-7584	Imsharria orangei	MT273104	Lecidea polypycnidophora	SH1853467.10FU	SH1341971.10FU	SH0968045.10FU	561.2	0.0	87.03%	100.00%	69
PZ068988	Imsharria orangei AA-7584	Imsharria orangei	MT273103	Lecidea polypycnidophora	SH1853467.10FU	SH1341971.10FU	SH0968045.10FU	561.2	0.0	87.03%	100.00%	69
PZ068988	Imsharria orangei AA-7584	Imsharria orangei	MH231446	Lecidea polypycnidophora	SH1853467.10FU	SH1341971.10FU	SH0968045.10FU	561.2	0.0	87.03%	100.00%	69
PZ068989	Lecidea sp. AA-7585	Lecidea sp.	OP730850	Lecidea	SH1704329.10FU	SH1236444.10FU	SH0881599.10FU	468.5	0.0	92.31%	89.26%	27
PZ068989	Lecidea sp. AA-7585	Lecidea sp.	OP730849	Lecidea	SH1704329.10FU	SH1236444.10FU	SH0881599.10FU	468.5	0.0	92.31%	89.26%	27
PZ068989	Lecidea sp. AA-7585	Lecidea sp.	MT273102	Lecidea polypycnidophora	SH1853467.10FU	SH1341971.10FU	SH0968045.10FU	413.6	0.0	87.11%	97.95%	50
PZ068989	Lecidea sp. AA-7585	Lecidea sp.	MH232546	Lecidea polypycnidophora	SH1853467.10FU	SH1341971.10FU	SH0968045.10FU	411.9	0.0	87.08%	97.95%	50
PZ068989	Lecidea sp. AA-7585	Lecidea sp.	MH231446	Lecidea polypycnidophora	SH1853467.10FU	SH1341971.10FU	SH0968045.10FU	411.9	0.0	87.08%	97.95%	50
PZ068989	Lecidea sp. AA-7585	Lecidea sp.	MH231423	Lecidea polypycnidophora	SH1853467.10FU	SH1341971.10FU	SH0968045.10FU	411.9	0.0	87.08%	97.95%	50
PZ068989	Lecidea sp. AA-7585	Lecidea sp.	EU263929	Lecidea polypycnidophora	SH1853467.10FU	SH1341971.10FU	SH0968045.10FU	411.9	0.0	87.08%	97.95%	50
PZ068989	Lecidea sp. AA-7585	Lecidea sp.	MT273104	Lecidea polypycnidophora	SH1853467.10FU	SH1341971.10FU	SH0968045.10FU	410.2	0.0	87.37%	96.42%	48
PZ068989	Lecidea sp. AA-7585	Lecidea sp.	MT273103	Lecidea polypycnidophora	SH1853467.10FU	SH1341971.10FU	SH0968045.10FU	410.2	0.0	87.37%	96.42%	48
PZ068989	Lecidea sp. AA-7585	Lecidea sp.	PQ228388	Lecidea polypycnidophora				408.4	0.0	87.01%	97.44%	50
PZ068990	Lecanora physciella AA-7586	Lecanora physciella	OQ717429	Lecanora cadubriae	SH1637703.10FU	SH1187456.10FU	SH0840867.10FU	492.6	0.0	93.95%	100.00%	21
PZ068990	Lecanora physciella AA-7586	Lecanora physciella	OQ717430	Lecanora cadubriae	SH1637701.10FU	SH1187450.10FU	SH0840864.10FU	482.3	0.0	93.37%	100.00%	23
PZ068990	Lecanora physciella AA-7586	Lecanora physciella	OQ717913	Lecidea nylanderi	SH1658780.10FU	SH1202994.10FU	SH0853774.10FU	480.5	0.0	93.59%	99.13%	22
PZ068990	Lecanora physciella AA-7586	Lecanora physciella	OQ717912	Lecidea nylanderi	SH1658780.10FU	SH1202994.10FU	SH0853774.10FU	480.5	0.0	93.59%	99.13%	22
PZ068990	Lecanora physciella AA-7586	Lecanora physciella	FR682253	Lecanoromycetes	SH1637708.10FU	SH1187453.10FU	SH0840870.10FU	477.1	0.0	93.08%	100.00%	24
PZ068990	Lecanora physciella AA-7586	Lecanora physciella	MK970651	Austrolecia	SH1637707.10FU	SH1187452.10FU	SH0840869.10FU	472.0	0.0	95.00%	92.49%	16
PZ068990	Lecanora physciella AA-7586	Lecanora physciella	MK970650	Austrolecia	SH1637707.10FU	SH1187452.10FU	SH0840869.10FU	472.0	0.0	95.00%	92.49%	16
PZ068990	Lecanora physciella AA-7586	Lecanora physciella	JX036154	Austrolecia	SH1637707.10FU	SH1187452.10FU	SH0840869.10FU	472.0	0.0	95.00%	92.49%	16
PZ068990	Lecanora physciella AA-7586	Lecanora physciella	JX036134	Austrolecia	SH1637707.10FU	SH1187452.10FU	SH0840869.10FU	472.0	0.0	95.00%	92.49%	16
PZ068990	Lecanora physciella AA-7586	Lecanora physciella	JX036104	Austrolecia	SH1637707.10FU	SH1187452.10FU	SH0840869.10FU	472.0	0.0	95.00%	92.49%	16
PZ068991	Lecanora physciella AA-7587	Lecanora physciella	JN873880	Lecanora physciella	SH1637698.10FU	SH1187448.10FU	SH0840873.10FU	688.3	0.0	94.39%	95.25%	27
PZ068991	Lecanora physciella AA-7587	Lecanora physciella	JN873879	Lecanora physciella	SH1637698.10FU	SH1187448.10FU	SH0840873.10FU	688.3	0.0	94.39%	95.25%	27
PZ068991	Lecanora physciella AA-7587	Lecanora physciella	MK208766	Lecanora physciella	SH1637698.10FU	SH1187448.10FU	SH0840873.10FU	674.5	0.0	93.95%	94.85%	29
PZ068991	Lecanora physciella AA-7587	Lecanora physciella	MK208741	Lecanora physciella	SH1637698.10FU	SH1187448.10FU	SH0840873.10FU	674.5	0.0	93.95%	94.85%	29
PZ068991	Lecanora physciella AA-7587	Lecanora physciella	JN873878	Lecanora physciella	SH1637698.10FU	SH1187448.10FU	SH0840873.10FU	672.8	0.0	93.76%	95.25%	30
PZ068991	Lecanora physciella AA-7587	Lecanora physciella	PQ304359	Lecanora physciella				641.9	0.0	93.01%	92.87%	33
PZ068991	Lecanora physciella AA-7587	Lecanora physciella	MK970653	Austrolecia	SH1637702.10FU	SH1187455.10FU	SH0840865.10FU	578.4	0.0	92.06%	87.33%	35
PZ068991	Lecanora physciella AA-7587	Lecanora physciella	JX036083	Austrolecia	SH1637704.10FU	SH1187449.10FU	SH0840866.10FU	578.4	0.0	91.39%	89.50%	39
PZ068991	Lecanora physciella AA-7587	Lecanora physciella	JX036082	Austrolecia	SH1637704.10FU	SH1187449.10FU	SH0840866.10FU	569.8	0.0	91.63%	87.33%	37
PZ068991	Lecanora physciella AA-7587	Lecanora physciella	JX036134	Austrolecia	SH1637707.10FU	SH1187452.10FU	SH0840869.10FU	564.7	0.0	91.24%	88.12%	39
PZ068992	Sporastatia aff. testudinea AA-7588	Sporastatia aff. testudinea	OR021827	Sporastatia testudinea				501.1	0.0	91.88%	100.00%	31
PZ068992	Sporastatia aff. testudinea AA-7588	Sporastatia aff. testudinea	MN483151	Sporastatia testudinea	SH1500037.10FU	SH1089799.10FU	SH0763435.10FU	501.1	0.0	91.88%	100.00%	31
PZ068992	Sporastatia aff. testudinea AA-7588	Sporastatia aff. testudinea	OR021828	Sporastatia testudinea				480.5	0.0	90.65%	100.00%	36
PZ068992	Sporastatia aff. testudinea AA-7588	Sporastatia aff. testudinea	OM397055	Sporastatia crassulata	SH1500028.10FU	SH1089804.10FU	SH0763434.10FU	475.4	0.0	92.18%	94.44%	28
PZ068992	Sporastatia aff. testudinea AA-7588	Sporastatia aff. testudinea	OM521956	Sporastatia asiatica	SH1500027.10FU	SH1089801.10FU	SH0763431.10FU	472.0	0.0	91.92%	94.44%	29
PZ068992	Sporastatia aff. testudinea AA-7588	Sporastatia aff. testudinea	MZ244058	Sporastatia testudinea	SH1500033.10FU	SH1089798.10FU	SH0763430.10FU	468.5	0.0	91.26%	96.30%	32
PZ068992	Sporastatia aff. testudinea AA-7588	Sporastatia aff. testudinea	MZ244057	Sporastatia testudinea	SH1500031.10FU	SH1089800.10FU	SH0763432.10FU	459.9	0.0	90.74%	96.30%	34
PZ068992	Sporastatia aff. testudinea AA-7588	Sporastatia aff. testudinea	MZ244056	Sporastatia testudinea	SH1500031.10FU	SH1089800.10FU	SH0763432.10FU	459.9	0.0	90.74%	96.30%	34
PZ068992	Sporastatia aff. testudinea AA-7588	Sporastatia aff. testudinea	MZ244052	Sporastatia testudinea	SH1500032.10FU	SH1089806.10FU	SH0763436.10FU	459.9	0.0	90.74%	96.30%	34
PZ068992	Sporastatia aff. testudinea AA-7588	Sporastatia aff. testudinea	MZ244053	Sporastatia testudinea	SH1500036.10FU	SH1089805.10FU	SH0763437.10FU	458.2	0.0	90.71%	96.30%	34
PZ068993	Lecanoraceae sp. AA-7593	Lecanoraceae sp.	JN873880	Lecanora physciella	SH1637698.10FU	SH1187448.10FU	SH0840873.10FU	556.1	0.0	89.14%	95.22%	52
PZ068993	Lecanoraceae sp. AA-7593	Lecanoraceae sp.	JN873879	Lecanora physciella	SH1637698.10FU	SH1187448.10FU	SH0840873.10FU	556.1	0.0	89.14%	95.22%	52
PZ068993	Lecanoraceae sp. AA-7593	Lecanoraceae sp.	PQ304359	Lecanora physciella				542.4	0.0	89.54%	91.24%	48
PZ068993	Lecanoraceae sp. AA-7593	Lecanoraceae sp.	MK208766	Lecanora physciella	SH1637698.10FU	SH1187448.10FU	SH0840873.10FU	542.4	0.0	88.68%	94.82%	54
PZ068993	Lecanoraceae sp. AA-7593	Lecanoraceae sp.	MK208741	Lecanora physciella	SH1637698.10FU	SH1187448.10FU	SH0840873.10FU	542.4	0.0	88.68%	94.82%	54
PZ068993	Lecanoraceae sp. AA-7593	Lecanoraceae sp.	JN873878	Lecanora physciella	SH1637698.10FU	SH1187448.10FU	SH0840873.10FU	540.6	0.0	88.52%	95.22%	55
PZ068993	Lecanoraceae sp. AA-7593	Lecanoraceae sp.	OQ717429	Lecanora cadubriae	SH1637703.10FU	SH1187456.10FU	SH0840867.10FU	528.6	0.0	92.25%	79.08%	31
PZ068993	Lecanoraceae sp. AA-7593	Lecanoraceae sp.	JX036083	Austrolecia	SH1637704.10FU	SH1187449.10FU	SH0840866.10FU	528.6	0.0	89.21%	89.64%	49
PZ068993	Lecanoraceae sp. AA-7593	Lecanoraceae sp.	PQ099892	Lecanora cadubriae				526.9	0.0	91.48%	81.47%	35
PZ068993	Lecanoraceae sp. AA-7593	Lecanoraceae sp.	OQ717430	Lecanora cadubriae	SH1637701.10FU	SH1187450.10FU	SH0840864.10FU	523.5	0.0	92.00%	79.08%	32
PZ068994	Lecidea sp. AA-7594	Lecidea sp.	UDB07672747	Lecidea confluens	SH1931142.10FU	SH1395588.10FU	SH1011020.10FU	552.7	0.0	97.40%	100.00%	9
PZ068994	Lecidea sp. AA-7594	Lecidea sp.	MK590998	Lecidea	SH1853463.10FU	SH1341998.10FU	SH0967928.10FU	490.8	0.0	94.17%	98.84%	20
PZ068994	Lecidea sp. AA-7594	Lecidea sp.	PQ228371	Lecidea andersonii				485.7	0.0	93.88%	98.84%	21
PZ068994	Lecidea sp. AA-7594	Lecidea sp.	OP162364	Sarcogyne	SH1853321.10FU	SH1342014.10FU	SH0968016.10FU	484.0	0.0	93.86%	98.84%	21
PZ068994	Lecidea sp. AA-7594	Lecidea sp.	MT273101	Lecidea andersonii	SH1853321.10FU	SH1342014.10FU	SH0968016.10FU	484.0	0.0	93.86%	98.84%	21
PZ068994	Lecidea sp. AA-7594	Lecidea sp.	EU257683	Lecidea andersonii	SH1853321.10FU	SH1342014.10FU	SH0968016.10FU	484.0	0.0	93.86%	98.84%	21
PZ068994	Lecidea sp. AA-7594	Lecidea sp.	AY667582	Lecidea andersonii	SH1853321.10FU	SH1342014.10FU	SH0968016.10FU	484.0	0.0	93.86%	98.84%	21
PZ068994	Lecidea sp. AA-7594	Lecidea sp.	MK595453	Lecidea perlatolica	SH1853311.10FU	SH1341947.10FU	SH0968040.10FU	480.5	0.0	93.59%	98.84%	22
PZ068994	Lecidea sp. AA-7594	Lecidea sp.	PQ228392	Lecidea				478.8	0.0	93.57%	98.84%	22
PZ068994	Lecidea sp. AA-7594	Lecidea sp.	HQ650629	Lecidea silacea	SH1853283.10FU	SH1342009.10FU	SH0968017.10FU	478.8	0.0	93.57%	98.84%	22
PZ068995	Lecanoraceae sp. AA-7595	Lecanoraceae sp.	JN873880	Lecanora physciella	SH1637698.10FU	SH1187448.10FU	SH0840873.10FU	556.1	0.0	89.14%	95.22%	52
PZ068995	Lecanoraceae sp. AA-7595	Lecanoraceae sp.	JN873879	Lecanora physciella	SH1637698.10FU	SH1187448.10FU	SH0840873.10FU	556.1	0.0	89.14%	95.22%	52
PZ068995	Lecanoraceae sp. AA-7595	Lecanoraceae sp.	PQ304359	Lecanora physciella				542.4	0.0	89.54%	91.24%	48
PZ068995	Lecanoraceae sp. AA-7595	Lecanoraceae sp.	MK208766	Lecanora physciella	SH1637698.10FU	SH1187448.10FU	SH0840873.10FU	542.4	0.0	88.68%	94.82%	54
PZ068995	Lecanoraceae sp. AA-7595	Lecanoraceae sp.	MK208741	Lecanora physciella	SH1637698.10FU	SH1187448.10FU	SH0840873.10FU	542.4	0.0	88.68%	94.82%	54
PZ068995	Lecanoraceae sp. AA-7595	Lecanoraceae sp.	JN873878	Lecanora physciella	SH1637698.10FU	SH1187448.10FU	SH0840873.10FU	540.6	0.0	88.52%	95.22%	55
PZ068995	Lecanoraceae sp. AA-7595	Lecanoraceae sp.	OQ717429	Lecanora cadubriae	SH1637703.10FU	SH1187456.10FU	SH0840867.10FU	528.6	0.0	92.25%	79.08%	31
PZ068995	Lecanoraceae sp. AA-7595	Lecanoraceae sp.	JX036083	Austrolecia	SH1637704.10FU	SH1187449.10FU	SH0840866.10FU	528.6	0.0	89.21%	89.64%	49
PZ068995	Lecanoraceae sp. AA-7595	Lecanoraceae sp.	PQ099892	Lecanora cadubriae				526.9	0.0	91.48%	81.47%	35
PZ068995	Lecanoraceae sp. AA-7595	Lecanoraceae sp.	OQ717430	Lecanora cadubriae	SH1637701.10FU	SH1187450.10FU	SH0840864.10FU	523.5	0.0	92.00%	79.08%	32
PZ068996	Stereocaulon glabrum AA-7597	Stereocaulon glabrum	MH414985	Stereocaulon	SH1702084.10FU	SH1234698.10FU	SH0880030.10FU	957.8	0.0	99.12%	100.00%	5
PZ068996	Stereocaulon glabrum AA-7597	Stereocaulon glabrum	DQ396902	Stereocaulon glabrum	SH1702084.10FU	SH1234698.10FU	SH0880030.10FU	921.8	0.0	99.27%	95.96%	4
PZ068996	Stereocaulon glabrum AA-7597	Stereocaulon glabrum	MH415062	Stereocaulon	SH1702113.10FU	SH1234700.10FU	SH0880066.10FU	904.6	0.0	97.21%	100.00%	16
PZ068996	Stereocaulon glabrum AA-7597	Stereocaulon glabrum	DQ396901	Stereocaulon glabrum	SH1702101.10FU	SH1234698.10FU	SH0880030.10FU	904.6	0.0	98.72%	95.96%	7
PZ068996	Stereocaulon glabrum AA-7597	Stereocaulon glabrum	OP730830	Stereocaulon	SH1702101.10FU	SH1234698.10FU	SH0880030.10FU	902.9	0.0	98.54%	96.31%	8
PZ068996	Stereocaulon glabrum AA-7597	Stereocaulon glabrum	DQ396909	Stereocaulon glabrum	SH1702084.10FU	SH1234698.10FU	SH0880030.10FU	901.2	0.0	98.35%	95.96%	9
PZ068996	Stereocaulon glabrum AA-7597	Stereocaulon glabrum	MH414990	Stereocaulon	SH1702113.10FU	SH1234700.10FU	SH0880066.10FU	897.7	0.0	96.86%	100.00%	18
PZ068996	Stereocaulon glabrum AA-7597	Stereocaulon glabrum	MH414987	Stereocaulon	SH1702113.10FU	SH1234700.10FU	SH0880066.10FU	897.7	0.0	96.86%	100.00%	18
PZ068996	Stereocaulon glabrum AA-7597	Stereocaulon glabrum	DQ396911	Stereocaulon glabrum	SH1702061.10FU	SH1234698.10FU	SH0880030.10FU	894.3	0.0	98.18%	95.96%	10
PZ068996	Stereocaulon glabrum AA-7597	Stereocaulon glabrum	DQ396906	Stereocaulon glabrum	SH1702061.10FU	SH1234698.10FU	SH0880030.10FU	890.9	0.0	98.17%	95.96%	10
PZ068997	Stereocaulon glabrum AA-7598	Stereocaulon glabrum	MH414985	Stereocaulon	SH1702084.10FU	SH1234698.10FU	SH0880030.10FU	918.3	0.0	97.55%	100.00%	14
PZ068997	Stereocaulon glabrum AA-7598	Stereocaulon glabrum	OP730830	Stereocaulon	SH1702101.10FU	SH1234698.10FU	SH0880030.10FU	914.9	0.0	98.72%	96.31%	7
PZ068997	Stereocaulon glabrum AA-7598	Stereocaulon glabrum	DQ396901	Stereocaulon glabrum	SH1702101.10FU	SH1234698.10FU	SH0880030.10FU	896.0	0.0	98.17%	95.96%	10
PZ068997	Stereocaulon glabrum AA-7598	Stereocaulon glabrum	DQ396902	Stereocaulon glabrum	SH1702084.10FU	SH1234698.10FU	SH0880030.10FU	882.3	0.0	97.62%	95.96%	13
PZ068997	Stereocaulon glabrum AA-7598	Stereocaulon glabrum	DQ396911	Stereocaulon glabrum	SH1702061.10FU	SH1234698.10FU	SH0880030.10FU	880.6	0.0	97.45%	95.96%	14
PZ068997	Stereocaulon glabrum AA-7598	Stereocaulon glabrum	DQ396906	Stereocaulon glabrum	SH1702061.10FU	SH1234698.10FU	SH0880030.10FU	877.1	0.0	97.44%	95.96%	14
PZ068997	Stereocaulon glabrum AA-7598	Stereocaulon glabrum	MH415062	Stereocaulon	SH1702113.10FU	SH1234700.10FU	SH0880066.10FU	875.4	0.0	95.99%	100.00%	23
PZ068997	Stereocaulon glabrum AA-7598	Stereocaulon glabrum	MH414990	Stereocaulon	SH1702113.10FU	SH1234700.10FU	SH0880066.10FU	868.5	0.0	95.64%	100.00%	25
PZ068997	Stereocaulon glabrum AA-7598	Stereocaulon glabrum	MH414987	Stereocaulon	SH1702113.10FU	SH1234700.10FU	SH0880066.10FU	868.5	0.0	95.64%	100.00%	25
PZ068997	Stereocaulon glabrum AA-7598	Stereocaulon glabrum	DQ396909	Stereocaulon glabrum	SH1702084.10FU	SH1234698.10FU	SH0880030.10FU	866.8	0.0	96.89%	95.96%	17
PZ068998	Lepraria caerulescens AA-7600	Lepraria caerulescens	MZ820318	Lepraria alpina	SH1510590.10FU	SH1096709.10FU	SH0768663.10FU	796.4	0.0	98.34%	99.38%	8
PZ068998	Lepraria caerulescens AA-7600	Lepraria caerulescens	JQ070296	Lepraria elobata	SH1510553.10FU	SH1096776.10FU	SH0768670.10FU	767.3	0.0	97.31%	99.38%	13
PZ068998	Lepraria caerulescens AA-7600	Lepraria caerulescens	JQ070295	Lepraria elobata	SH1510553.10FU	SH1096776.10FU	SH0768670.10FU	762.1	0.0	97.10%	99.38%	14
PZ068998	Lepraria caerulescens AA-7600	Lepraria caerulescens	JQ070299	Lepraria elobata	SH1510522.10FU	SH1096727.10FU	SH0768670.10FU	757.0	0.0	96.89%	99.38%	15
PZ068998	Lepraria caerulescens AA-7600	Lepraria caerulescens	KC209139	Lepraria neglecta	SH1510565.10FU	SH1096761.10FU	SH0768667.10FU	753.5	0.0	96.88%	99.38%	15
PZ068998	Lepraria caerulescens AA-7600	Lepraria caerulescens	EF619547	Lepraria elobata	SH1510601.10FU	SH1096759.10FU	SH0768661.10FU	753.5	0.0	96.69%	99.38%	16
PZ068998	Lepraria caerulescens AA-7600	Lepraria caerulescens	EF619545	Lepraria elobata	SH1510601.10FU	SH1096759.10FU	SH0768661.10FU	753.5	0.0	96.69%	99.38%	16
PZ068998	Lepraria caerulescens AA-7600	Lepraria caerulescens	KC209163	Lepraria elobata	SH1510619.10FU	SH1096770.10FU	SH0768670.10FU	751.8	0.0	96.69%	99.38%	16
PZ068998	Lepraria caerulescens AA-7600	Lepraria caerulescens	KC209162	Lepraria elobata	SH1510619.10FU	SH1096770.10FU	SH0768670.10FU	751.8	0.0	96.69%	99.38%	16
PZ068998	Lepraria caerulescens AA-7600	Lepraria caerulescens	KC209153	Lepraria elobata	SH1510522.10FU	SH1096727.10FU	SH0768670.10FU	751.8	0.0	96.69%	99.38%	16

## Sheet: TableS2
Taxon name	Authorship	GenBank accession no.	Country	Collection site	Reference	Original taxonomic assigment
Amandinea babingtonii	(Hook. f. & Taylor) Søchting & Øvstedal	OR520816	Antarctica	Horseshoe Island	Yiğit and Halıcı (2025)
Amandinea falklandica	(Darbishire) Elix & Kantvilas	OR520818	Antarctica	James Ross Island	Yiğit and Halıcı (2025)
Amandinea latemarginata	(Darb.) Søchting & Øvstedal	OR520812	Antarctica	James Ross Island	Yiğit and Halıcı (2025)
Amandinea petermannii	(Hue) Matzer	OR520850	Antarctica	Galindez Island	Yiğit and Halıcı (2025)
Amygdalaria pelobotryon	(Wahlenb.) Norman	OR889959	Sweden	Jaemtland, Are	Fryday et al. (2024)
Austrolecia antarctica	Hertel	MG925951	Antarctica	Antarctic Peninsula	Kistenich et al. (2018)
Austrolecia sp.		OP730852	Antarctica	King George Island	La Torre et al. (2023)
Austrolecia sp. 1		JX036134	Antarctica	McMurdo Dry Valleys	Pérez-Ortega et al. (2012)
Austrolecia sp. 2		JX036082	Antarctica	McMurdo Dry Valleys	Pérez-Ortega et al. (2012)
Austrolecia sp. 3		JX036047	Antarctica	McMurdo Dry Valleys	Pérez-Ortega et al. (2012)
Austrolecia sp. 4		MK970653	Antarctica	Southern Victoria Land, McMurdo Dry Valleys, Miers Valley	Wagner et al. (2020)
Buellia aethalea	(Ach.) Th. Fr.	AF540496	Sweden	Narke, Gotlunda Island Vale	Helms et al. (2003)
Buellia badia	(Fr.) A. Massal.	PP501831	Antarctica	James Ross Island	Yiğit and Halıcı (2023)
Buellia epigea	(Pers.) Tuck	MW825639	Antarctica	James Ross Island	Kahraman and Halıcı (2021)
Buellia erubescens	Arnold	AF250786			Grube and Arup (2001)
Buellia frigida	Darb.	JX036094	Antarctica	McMurdo Dry Valleys	Pérez-Ortega et al. (2012)
Buellia griseovirens	(Turner & Borrer ex Sm.) Almb.	MN387018	Poland		Singh et al. (2019)
Buellia microcarpa	Vondrák & Malíček	OL396670	Czech Republic	Pribram, Dubenec	Vondrák et al. (2022)
Buellia russa	(Hue) Darb.	OR520875	Antarctica	Horseshoe Island	Yiğit and Halıcı (2025)
Buellia subdisciformis	(Leight.) Jatta	AF352323	Spain	Catalonia, Cap de Creus	Molina et al. (2002)
Buellia subfrigida	Mas. Inoue	OR520877	Antarctica	Horseshoe Island	Yiğit and Halıcı (2025)
Buellia sp.		JX036043	Antarctica	McMurdo Dry Valleys	Pérez-Ortega et al. (2012)
Cyclohymenia epilithica	McCune & M.J. Curtis	OR889961	Canada	British Columbia, Quadra Is.	Fryday et al. (2024)
Frutidella pullata	(Norman) Schmull	HQ650669			Schmull et al. (2011)	Lecidea pullata (Norman) Th. Fr.
Glaucomaria rupicola	(L.) P.F. Cannon	DQ451670	Spain	Catalonia, N of Lleida, Cabdella, Refugio de Colomina, NP Aigües Tortes	Blaha and Grube (2007)	Lecanora rupicola (L.) Zahlbr.
Immersaria fuliginosa	Fryday	MK620133	Argentina	Tierra del Fuego	Fryday et al. (2024)	originally identified as Lecidea kalbii Hertel in Ruprecht et al. (2020)
Imsharria orangei	Fryday & U. Rupr. (topotype)	OR889969	Falkland Islands	West Falkland, Mount Adam	Fryday et al. (2024)	Lecideaceae sp. UR-2023a
Lecanora allophana	(Ach.) Nyl.	OQ717426	Slovakia		Vondrák et al. (2023)
Lecanora argentata	(Ach.) Malme	OQ650067	Brazil		Santos et al. (2023)
Lecanora atromarginata	(H. Magn.) Hertel & Rambold	MZ502325	Antarctica	James Ross Island	Halıcı and Kahraman (2021)
Lecanora chlorophaeodes	Nyl.	AF159927	Norway		Arup and Grube (2000)
Lecanora compallens	Herk & Aptroot	OQ717435	Czech Republic		Vondrák et al. (2023)
Lecanora concolor	Ramond	AF070037			Grube and Arup (1998), direct submission
Lecanora epibryon	(Ach.) Ach.	DQ534469	Antarctica	King George Island	Kim et al. (2006)
Lecanora flotoviana	Spreng.	AF070034			Grube and Arup (1998), direct submission	Lecanora flotowiana Spreng.
Lecanora fuscobrunnea	C.W. Dodge & G.E. Baker	JN873872	Antarctica	Victoria Land, Taylor Valley	Ruprecht et al. (2012)
Lecanora intricata	(Ach.) Ach.	PP829117	Antarctica	Galindez Island	Yiğit and Halici (2024)
Lecanora orosthea	(Ach.) Ach.	MG076966	Spain		Guzow-Krzemińska et al. (2017)
Lecanora parmelinoides	Lumbsch	OR728785	Antarctica	Horseshoe Island	Halıcı et al. (2023), direct submission
Lecanora physciella	(Darb.) Hertel	MK208741	Antarctica	Ross Dependency	Wagner et al. (2021)
Lecanora physciella	(Darb.) Hertel	OQ786995	Antarctica	Horseshoe Island	Yiğit and Halıcı (2023), direct submission
Lecanora polytropa	(Ehrh.) Rabenh.	JN873881	USA	California, Tranverse Range	Ruprecht et al. (2012)
Lecanora pseudomellea	B.D. Ryan	MN931734	USA	California,Tulare Co.	Szczepańska et al. (2020)
Lecanora strobilina	Ach.	OQ717459	Romania		Vondrák et al. (2023)
Lecanora strobilinoides	Giralt & Gómez-Bolea	MG973238	Spain		Pérez-Ortega and Kantvilas (2018)
Lecanora sublivescens	(Nyl. ex Cromb.) A.L. Sm.	ON553218	Sweden		Weber et al. (2023)
Lecanora symmicta	(Ach.) Ach.	GU480113	Germany	Hessen	Pérez-Ortega et al. (2010)
Lecanora sp.		JX036106	Antarctica	McMurdo Dry Valleys	Pérez-Ortega et al. (2012)
Lecanora sp. 2		JX036037	Antarctica	McMurdo Dry Valleys	Pérez-Ortega et al. (2012)
Lecanora sp. 3		MK208713	Antarctica	Scott Glacier, Durham Point	Wagner et al. (2021)
Lecanoropsis mcleanii	(C.W. Dodge) S.Y. Kondr., Lőkös & Farkas	JN873904	Antarctica	Victoria Land, Taylor Valley	Ruprecht et al. (2012)	Rhizoplaca macleanii (C.W. Dodge) Castello
Lecidea andersonii	Filson	MK208740	Antarctica	Ross Dependency	Wagner et al. (2021)
Lecidea atrobrunnea	(DC.) Schaer.	MK620100	Argentina	Tierra del Fuego	Ruprecht et al. (2020)
Lecidea auriculata	Th. Fr.	GU074427	Sweden	Jaemtland, Aare par., Handoel	Ruprecht et al. (2010)
Lecidea cancriformis	C.W. Dodge & G.E. Baker	MK620078	Antarctica	Ellsworth Land	Ruprecht et al. (2020)
Lecidea confluens	(Weber) Ach.	EU263921	Austria	Salzburg, Lungau, Preberkessel	Ruprecht et al. (2010)
Lecidea fuscoatra	(L.) Ach.	EU263922	Austria	Oberoesterreich, Eferding, Schloegener Schlinge	Ruprecht et al. (2010)
Lecidea fuscoatrina	Hertel & Leuckert	EU259900	USA	California, Peninsular Range, Tahquitz Peak	Ruprecht et al. (2010)
Lecidea laboriosa	Müll. Arg.	EU259902	USA	California, Peninsular Range, Tahquitz Peak	Ruprecht et al. (2010)
Lecidea lapicida	(Ach.) Ach.	MK620094	Antarctica	Livingston Island	Ruprecht et al. (2010)
Lecidea leucothallina	Arnold	MG968261	Norway	Oppland, Lom, Mt Juvasshoe	Haugan and Timdal (2018)
Lecidea lithophila	(Ach.) Ach.	MK620247	Austria	Oberoesterreich	Ruprecht et al. (2020)
Lecidea medusula	(C.W. Dodge) Hertel	MK620209	Argentina	Provincia de Chubhut	Ruprecht et al. (2020)
Lecidea obluridata	Nyl.	GU074423	Austria	Osttirol, Hohe Tauern	Ruprecht et al. (2010)
Lecidea perlatolica	Hertel & Leuckert	MZ243730	USA	Utah	Leavitt et al. (2021)
Lecidea plana	(J. Lahm ex Körb.) Nyl.	EU259903	Sweden	Halland, Veinge-Tjaerby	Ruprecht et al. (2010)
Lecidea polypicnidophora	U. Rupr. & Türk	MK970674	Antarctica	Southern Victoria Land, McMurdo Dry Valleys, Shangri La	Wagner et al. (2020)
Lecidea promiscens	Nyl.	MK620180	Argentina	Provincia de Santa Cruz	Ruprecht et al. (2020)
Lecidea protabacina	Nyl.	KY800506	USA	Alaska, Katmai National Park	McCune et al. (2017)
Lecidea roseotincta	Coppins & Tønsberg	HQ650670			Schmull et al. (2011)
Lecidea silacea	(Hoffm.) Ach.	MK620077	Antarctica	Ellsworth Land	Ruprecht et al. (2020)
Lecidea tessellata	Flörke	EU263926	Austria	Steiermark, Eisenerzer Alpen, Duerrenschoeberl	Ruprecht et al. (2010)
Lecidea uniformis	McCune	KY800507	USA	Washington, Spokane County	McCune et al. (2017)
Lecidea violascens	H. Magn.	KY800510	USA	California, San Luis Obispo County	McCune et al. (2017)
Lecidea sp.		OP730850	Antarctica	King George Island	La Torre et al. (2023)
Lecidea sp.		MK970675	Antarctica	Southern Victoria Land, McMurdo Dry Valleys, Hidden Valley	Wagner et al. (2020)
Lecidea sp. 1		PV788431	Antarctica	Livingston Island	Götz et al. (2025)
Lecidea sp. 2		MK620085	Antarctica	Enderby Land	Ruprecht et al. (2020)
Lecidea sp. 4		MK620172	Argentina	Provincia de Santa Cruz	Ruprecht et al. (2020)
Lecidea sp. 5		MK620099	Antarctica	Southern Victoria Land	Ruprecht et al. (2020)
Lecidea sp. 6		MK620097	Antarctica	Southern Victoria Land	Ruprecht et al. (2020)
Lecidella ayazii	Halıcı & U. Rupr.	OQ534850	Antarctica	James Ross Island	Ruprecht et al. (2024)
Lecidella carpathica	Körb.	KT453741	China	Xinjiang	Zhao et al. (2016)
Lecidella drakensis	U. Rupr. & Halıcı	OQ534854	Antarctica	James Ross Island	Ruprecht et al. (2024)
Lecidella effugiens	(Nilson) Knoph & Hertel	KT453754	China	Yunnan	Zhao et al. (2016)
Lecidella elaeochroma	(Ach.) M. Choisy	PQ099899	Germany	Hessen, Rheingau-Taunus-Kreis	Ivanovich et al. (2025)
Lecidella elaeochroma	(Ach.) M. Choisy	KT453749	China	Yunnan	Zhao et al. (2016)
Lecidella enteroleucella	(Nyl.) Hertel	KT453757	China	Yunnan	Zhao et al. (2016)
Lecidella euphorea	(Flörke) Hertel	HQ650596			Schmull et al. (2011)
Lecidella greenii	U. Ruprecht & Türk	JN873884	Antarctica	Victoria Land, Taylor Valley	Ruprecht et al. (2012)
Lecidella patavina	(A. Massal.) Knoph & Leuckert	JN873894	Austria	Salzburg, Hochkonigmassiv	Ruprecht et al. (2012)
Lecidella siplei	(C.W. Dodge & G.E. Baker) May. Inoue	JN873895	Antarctica	Victoria Land, Taylor Valley	Ruprecht et al. (2012)
Lecidella stigmatea	(Ach.) Hertel & Leuckert	MK620141	Chile	Region de Magallanes y de la Antartica Chilena	Ruprecht et al. (2020)
Lecidella stigmatea	(Ach.) Hertel & Leuckert	OQ557090	Antarctica	James Ross Island	Ruprecht et al. (2024)
Lecidella wulfenii	(Ach.) Körb.	JN873903	Austria	Salzburg, Hochkonigmassiv	Ruprecht et al. (2012)
Lecidella sp. 1		MK620218	Argentina	Provincia de Chubhut	Ruprecht et al. (2020)
Lecidella sp. 2		MK208746	Antarctica	Ross Dependency	Wagner et al. (2021)
Lecidella sp. 3		PV788463	Antarctica	Livingston Island	Götz et al. (2025)
Lecidella sp. 4		PV788478	Antarctica	Livingston Island	Götz et al. (2025)
Lepra albescens	(Huds.) Hafellner	OQ718006	Czech Republic		Vondrák et al. (2023)
Lepra amara	(Ach.) Hafellner	KU894621	South Korea		Park et al. (2017)
Lepra amara	(Ach.) Hafellner	FR799258	United Kingdom		Kelly et al. (2011)	Pertusaria amara (Ach.) Nyl.
Lepra commutata	(Müll. Arg.) Lendemer & R.C. Harris	KU894627	South Korea		Park et al. (2017)
Lepra corallina	(L.) Hafellner	FR799259	United Kingdom		Kelly et al. (2011)	Pertusaria corallina (L.) Arnold
Lepra ophthalmiza	(Nyl.) Hafellner	KU894635	South Korea		Park et al. (2017)
Lepra stalactiz	(Nyl.) Hafellner	OL457954	Czech Republic	Krivoklatsko, Tyrov	Vondrák et al. (2022)
Lepra trachythallina	(Erichsen) Lendemer & R.C. Harris	OQ717552	Russia		Vondrák et al. (2023)
Lepra variolina	(Nyl.) Q. Ren	LC742640	Japan		Sugimoto and Ohmura (2023)
Lepraria alpina	(B. de Lesd.) Tretiach & Baruffo	PV919847	USA	Colorado, Hinsdale Co., San Juan National Forest, Uncompahgre Wilderness, Uncompahgre Peak	Manzitto-Tripp and Watts (2025)
Lepraria atlantica	Orange	AF517887	Ireland		Ekman and Tønsberg (2002)
Lepraria borealis	Loht. & Tønsberg	OL625599	Madeira		Vančurová et al. (2021)
Lepraria caerulescens	(Hue) Botnen & Øvstedal	MZ820318	Antarctica		Barcenas-Peña et al. (2021)
Lepraria caesioalba	(B. de Lesd.) J.R. Laundon	AF517901	Norway		Ekman and Tønsberg (2002)
Lepraria elobata	Tønsberg	JQ070295	USA	Utah	Lendemer (2012)
Lepraria granulata	Slavíková-Bayerová	DQ914541	Bulgaria		Slavíková-Bayerová and Fehrer (2007)
Lepraria humida	Slav.-Bay. & Orange	KC209157	USA	Maine	Lendemer (2012)
Lepraria jackii	Tønsberg	KF682450	Finland		Högnabba et al. (2014)
Lepraria neglecta	Vain.	KC209158	Chile	Bio Bio	Lendemer (2012)
Lepraria rigidula	(B. de Lesd.) Tønsberg	MK629269	Bolivia		Guzow-Krzemińska, Jabłońska et al. (2019)
Lepraria straminea	Vain.	MZ820322	Antarctica		Barcenas-Peña et al. (2021)
Lepraria vouauxii	(Hue) R.C. Harris	AF517907	Norway		Ekman and Tønsberg (2002)	Leproloma vouauxii (Hue) J.R. Laundon
Pannaria athroophylla	(Stirt.) Elvebakk & D.J. Galloway	EU885295	Argentina		Passo et al. (2008)
Pannaria farinosa	Elvebakk & Fritt-Rasmussen	EU885299	Argentina		Passo et al. (2008)
Pannaria hookeri	(Borrer) Nyl.	MT755907	Argentina		Kitaura et al. (2022)
Pannaria isabellina	(Vain.) Elvebakk & Bjerke	EU885298	Argentina		Passo et al. (2008)
Pannaria pallida	(Nyl.) Hue	EU885301	Argentina		Passo et al. (2008)
Pertusaria subfallens	Vain.	KU883367	South Korea		Park et al. (2017)
Placopsis antarctica	D.J. Galloway, R.I.L. Sm. & Quilhot	MH670329	Antarctica	King George Island	Beck et al. (2019)
Placopsis bicolor	(Tuck.) B. de Lesd.	AY212817	Kerguelen		Schmitt et al. (2003)
Placopsis contortuplicata	I.M. Lamb	DQ534479	Antarctica	King George Island	Kim et al. (2006)
Placopsis contortuplicata	I.M. Lamb	MH670335	Antarctica	Livingston Island	Beck et al. (2019)
Placopsis gelida	(L.) Linds.	KU844771	Iceland	south coast, Vik, Hrafnatindar plateau	Schneider et al. (2016)
Placopsis macrophthalma	(Taylor) Nyl.	AY212821	Crozet Island		Schmitt et al. (2003)
Placopsis pycnotheca	I.M. Lamb ex Räsänen	AY212823	Chile		Schmitt et al. (2003)
Placopsis rhodophthalma	(Müll. Arg.) Räsänen	AY212825	Kerguelen		Schmitt et al. (2003)
Placopsis stellata	(Øvstedal) Henssen	AY212827	Kerguelen		Schmitt et al. (2003)
Poeltiaria navarina	(U. Rupr. & Türk) U. Rupr. & Fryday	KX120216	Chile	Tierra del Fuego, Isla Navarino, Cerro Bandera	Ruprecht et al. (2016)	Porpidia navarina U. Rupr. & Türk
Poeltidea perusta	(Nyl.) Hertel & Hafellner	MK620112	Chile	Isla Navarino	Ruprecht et al. (2020)
Poeltidea sp. 1		MK620120	Argentina	Tiera del Fuego	Ruprecht et al. (2020)
Poeltidea sp. 1		PV788434	Antarctica	Livingston Island	Götz et al. (2025)
Polyozosia albescens	(Hoffm.) S.Y. Kondr., Lőkös & Farkas	JQ993720	Estonia	Tartu	Śliwa et al. (2012)	Lecanora albescens (Hoffm.) Branth & Rostr.
Polyozosia dispersa	(Pers.) S.Y. Kondr., Lőkös & Farkas	JQ993734	Hungary	Budapest	Śliwa et al. (2012)	Lecanora dispersa (Pers.) Röhl.
Polyozosia hagenii	(Ach.) S.Y. Kondr., Lőkös & Farkas	JQ993737	Iran	Gorgan	Śliwa et al. (2012)	Lecanora hagenii (Ach.) Ach.
Polyozosia pruinosa	(Chaub.) S.Y. Kondr., Lőkös & Farkas	JQ993740	Poland	Pieniny Mts	Śliwa et al. (2012)	Lecanora pruinosa Chaub.
Polyozosia reuteri	(Schaer.) S.Y. Kondr., Lőkös & Farkas	JQ993741	Poland	Pieniny Mts	Śliwa et al. (2012)	Lecanora reuteri Schaer.
Polyozosia semipallida	(H. Magn.) S.Y. Kondr., Lőkös & Farkas	JQ993757	Hungary	Siófok, Sóstó	Śliwa et al. (2012)	Lecanora semipallida H. Magn.
Polyozosia cf. mons-nivis	(Darb.) S.Y. Kondr., Lőkös & Farkas	MK970658	Antarctica	Southern Victoria Land, McMurdo Dry Valleys, Shangri La	Wagner et al. (2020)
Porpidia carlottiana	Gowan	OR889963	USA	Alaska, Mitkof Island	Fryday et al. (2024)
Porpidia contraponenda	(Arnold) Knoph & Hertel	KJ162298	Austria	Tyrol, Kuhtai, Finstertal	Orange (2014)
Porpidia islandica	Fryday, Knoph & Hertel	KJ162313	Faroe Islands	Streymoy, near Saksun, east of Orvisfelli	Orange (2014)
Porpidia tuberculosa	(Sm.) Hertel & Knoph	OR889962	United Kingdom	East Falkland, Lafonia	Fryday et al. (2024)
Protoparmeliopsis muralis	(Schreb.) M. Choisy	HM209239	Poland	Biebrza National Park, Osowiec	Guzow-Krzemińska and Stocker-Wörgötter (2013)	Lecanora muralis (Schreb.) Rabenh.
Psoroma antarcticum	S.G. Hong & Elvebakk	NR_164247	Antarctica		Park et al. (2018)
Psoroma apthosum	Vain.	EU885306	Argentina		Passo et al. (2008)
Psoroma buchananii	(C. Knight) Nyl.	GQ927299	Chile	Región de Magallanes, Parque Nacional Pali-Aike	Elvebakk et al. (2010)
Psoroma cinnamomeum	Malme	GQ927293	Chile	Región de Magallanes, Parque Nacional Pali-Aike	Elvebakk et al. (2010)
Psoroma dichroum	(Hooker f. & Taylor) P. M. Jørg.	KC618715			Ekman et al. (2014)	Pannaria dichroa (Hook. f. & Taylor) Cromb.
Psoroma echinaceum	P.M. Jørg. & Wedin	KC618730			Ekman et al. (2014)
Psoroma fruticulosum	P. James & Henssen	KC618731			Ekman et al. (2014)
Psoroma hypnorum	(Vahl) Gray	AF429272			Ekman and Tønsberg (2002)
Psoroma hypnorum	(Vahl) Gray	EU885312	Argentina		Passo et al. (2008)
Psoroma hypnorum	(Vahl) Gray	GQ927296	Antarctica	King George Island, Barton Peninsula	Elvebakk et al. (2010)
Psoroma paleaceum	(Fr.) Timdal & Tønsberg	EU885305	Argentina		Passo et al. (2008)
Psoroma saccharatum	Scutari & Calvelo	KC618733			Ekman et al. (2014)
Psoroma tenue	Henssen	GQ927291	Antarctica	King George Island, Weaver Peninsula	Elvebakk et al. (2010)
Pulvinora pringlei	(Tuck.) Davydov, Yakovch., Hollinger, Bungartz & Printzen	MW257114			Davydov et al. (2021)
Pulvinora subcavicola	(B.D. Ryan) Mazur & Śliwa	MW257117	USA		Davydov et al. (2021)	Lecanora subcavicola B.D. Ryan
Rhizocarpon adarense	(Darb.) I.M. Lamb	KC740030			Roca-Valiente (2013)
Rhizocarpon alpicola	(Wahlenb.) Rabenh.	ON332060	Canada		Halici et al. (2022)
Rhizocarpon atroflavescens	Lynge	KY680777	Russia		Davydov and Yakovchenko (2017)
Rhizocarpon badioatrum	(Flörke ex Schaer.) Th. Fr.	KU687450	Norway	Oppland, Sel, Hovringen	McCune et al. (2016)
Rhizocarpon cinereonigrum	Vain.	PP941110	Norway	Sør-Trøndelag	Timdal et al. (2024)
Rhizocarpon copelandii	(Körb.) Th. Fr.	KU687456	Norway	Hedmark, Tynset, Kvikne copper mine	McCune et al. (2016)
Rhizocarpon dispersum	Runemark	KC740033			Roca-Valiente (2013)
Rhizocarpon disporum	(Nägeli ex Hepp) Müll. Arg.	KY680774	Russia	Republic of Altai	Davydov and Yakovchenko (2017)
Rhizocarpon distinctum	Th. Fr.	OK333015	Czech Republic	Krivoklatsko, Tyrov	Vondrák et al. (2022)
Rhizocarpon effiguratum	(Anzi) Th. Fr.	ON341131	Norway	Oppland, Lom, S slope of Mt Juvasshoe	Halici et al. (2022)
Rhizocarpon geminatum	Körb.	AF483614	Antarctica	James Ross Island	Ihlen and Ekman (2002)
Rhizocarpon geographicum	(L.) DC.	AF483619	Norway		Ihlen and Ekman (2002)
Rhizocarpon geographicum	(L.) DC.	KC740059			Roca-Valiente (2013)
Rhizocarpon geographicum	(L.) DC.	KC740128			Roca-Valiente (2013)
Rhizocarpon geographicum	(L.) DC.	KX550103			Barak et al. (2016)
Rhizocarpon geographicum	(L.) DC.	OQ455936	Antarctica	Horseshoe Island	Bölükbaşı and Halıcı (2025)
Rhizocarpon grande	(Flörke ex Flot.) Arnold	PP829120	Antarctica	Galindez Island	Yiğit and Halici (2024)
Rhizocarpon intersitum	Arnold	OQ626897	China		Hu and Bi (2023), direct submission
Rhizocarpon jemtlandicum	(Th. Fr. & Almq.) Malme	KU687446	Norway	Nordland, Rana, Umskardet	McCune et al. (2016)	Megalaria jemtlandica (Th. Fr. & Almq.) Fryday
Rhizocarpon lavatum	(Ach.) Hazsl.	AF483610	Norway		Ihlen and Ekman (2002)
Rhizocarpon leptolepis	Anzi	KU687449	Finland	Inarin Lappi, Inari Municipality, Inari lake	McCune et al. (2016)
Rhizocarpon macrosporum	Räsänen	OR046879	China		Hu and Bi (2023), direct submission
Rhizocarpon nidificum	(Hue) Darb.	DQ534483	Antarctica	King George Island	Kim et al. (2006)
Rhizocarpon norvegicum	Räsänen	KY680776	Russia		Davydov and Yakovchenko (2017)
Rhizocarpon polycarpum	(Hepp) Th. Fr.	AF483616	Norway		Ihlen and Ekman (2002)
Rhizocarpon sinense	Davydov & Yakovchenko (holotype)	PP941109	Norway	Sør-Trøndelag	Timdal et al. (2024)
Rhizocarpon smaragdulum	Davydov & Yakovchenko	KY680779	Russia		Davydov and Yakovchenko (2017)
Rhizocarpon subgeminatum	Eitner	KU687457	Norway	Hedmark, Nord-Odal, Songkjolen, Ulvtjernet	McCune et al. (2016)
Rhizocarpon superficiale	(Schaer.) Malme	KC740029			Roca-Valiente (2013)
Rhizocarpon vulgare	Timdal, E.J. Möller & Bendiksby	PP941861	Finland	Inarin Lappi	Timdal et al. (2024)
Rhizoplaca melanophthalma	(DC.) Ramond	JN873909	Antarctica	Victoria Land, Cape Hallett	Ruprecht et al. (2012)
Sporastatia asiatica	H. Magn.	OM521956			Zuosen and Tumier (2022)
Sporastatia testudinea	(Ach.) A. Massal.	MN483151	USA	Alaska, Mt. Healy	Spribille et al. (2020)
Sporastatia testudínea	(Ach.) A. Massal.	MZ244058	USA	Utah	Leavitt et al. (2021)
Stereocaulon alpestre	(Flot.) Dombr.	DQ396893	Iceland		Högnabba (2006)
Stereocaulon alpinum	Laurer	MT076334	Switzerland		Vančurová et al. (2020)
Stereocaulon alpinum	Laurer	MT076443	Switzerland		Vančurová et al. (2020)
Stereocaulon alpinum var. erectum	Frey	MT925658	Antarctica	South Shetland Islands, Greenwich Island	Torres et al. (2023)
Stereocaulon arcticu	Lynge	DQ396956	Svalbard		Högnabba (2006)
Stereocaulon areolatum	McCune, E. Di Meglio & Tønsberg	MK570473	USA	Alaska	McCune et al. (2019)
Stereocaulon azoreum	Nyl.	DQ396966	Portugal	Madeira	Högnabba (2006)
Stereocaulon botryosum	Ach.	DQ396952	Svalbard		Högnabba (2006)
Stereocaulon cephalocrustatum	McCune, E. Di Meglio & Tønsberg	MK570474	USA	Alaska	McCune et al. (2019)
Stereocaulon coniophyllum	I.M. Lamb	DQ396936	China	Sichuan	Högnabba (2006)
Stereocaulon coticatulum	Nyl.	DQ396904	Argentina	Tierra del Fuego	Högnabba (2006)
Stereocaulon cumulatum	(Sommerf.) Timdal	KF682458	Norway		Högnabba et al. (2014)
Stereocaulon curtatum	Nyl.	DQ396949	Japan		Högnabba (2006)
Stereocaulon delisei	Bory ex Duby	KF682457	Norway		Högnabba et al. (2014)
Stereocaulon dendroides	Asahina	KY660026	South Korea		Park et al. (2017)
Stereocaulon depreaultii	Delise ex Nyl.	DQ396947	Japan		Högnabba (2006)
Stereocaulon evolutum	Graewe	DQ396922	Finland		Högnabba (2006)
Stereocaulon exutum	Nyl.	DQ396948	Japan		Högnabba (2006)
Stereocaulon exutum	Nyl.	DQ396950	Japan		Högnabba (2006)
Stereocaulon farinaceum	H. Magn.	DQ396973	Finland		Högnabba (2006)
Stereocaulon fecundum	McCune, E. Di Meglio & Tønsberg	MK570477	USA	Alaska	McCune et al. (2019)
Stereocaulon foliolosum	Nyl.	DQ396951	China	Yunnan	Högnabba (2006)
Stereocaulon fronduliferum	I.M. Lamb	DQ396962	New Zealand		Högnabba (2006)
Stereocaulon glabrum	(Müll. Arg.) Vain.	DQ396901	Argentina	Tierra del Fuego	Högnabba (2006)
Stereocaulon glabrum	(Müll. Arg.) Vain.	DQ396902	Argentina	Tierra del Fuego	Högnabba (2006)
Stereocaulon hypothallinum	McCune, E. Di Meglio & Tønsberg	MK570478	USA	Alaska	McCune et al. (2019)
Stereocaulon implexum	Th. Fr.	DQ396972	United Kingdom	Gough Island	Högnabba (2006)
Stereocaulon incrustatum	Flörke	DQ396929	Germany		Högnabba (2006)
Stereocaulon intermedium	(Savicz) H. Magn.	DQ396934	China	Sichuan	Högnabba (2006)
Stereocaulon intermedium	(Savicz) H. Magn.	KF928151	South Korea		Park et al. (2017)
Stereocaulon japonicum	Th. Fr.	DQ396945	South Korea		Högnabba (2006)
Stereocaulon japonicum	Th. Fr.	DQ396955	Japan		Högnabba (2006)
Stereocaulon leucophaeopsis	(Nyl.) P. James & Purvis	DQ396971	Norway		Högnabba (2006)
Stereocaulon myriocarpum	Th. Fr.	DQ396931	China	Sichuan	Högnabba (2006)
Stereocaulon nanodes	Tuck.	DQ396970	Norway		Högnabba (2006)
Stereocaulon nigrum	Hue	KF644367	South Korea		Park et al. (2017)
Stereocaulon nivale	(Follmann) Fryday	KF682455	USA	Washington	Högnabba et al. (2014)
Stereocaulon octomerellum	Müll. Arg.	KP324748	South Korea		Park et al. (2017)
Stereocaulon oregonense	McCune, E. Di Meglio & Tønsberg	MK570487	USA	Oregon	McCune et al. (2019)
Stereocaulon paschale	(L.) Hoffm.	DQ396897	Finland		Högnabba (2006)
Stereocaulon pendulum	Asahina	DQ396969	Japan		Högnabba (2006)
Stereocaulon pileatum	Ach.	KP324749	South Korea		Park et al. (2017)
Stereocaulon plicatile	(Leight.) Fryday & Coppins	KF682454	Sweden		Högnabba et al. (2014)
Stereocaulon ramulosum	Raeusch.	DQ396944	USA	Hawaii	Högnabba (2006)
Stereocaulon rivulorum	H. Magn.	AF517928	Norway		Ekman and Tønsberg (2002)
Stereocaulon sasaki	Zahlbr.	DQ396957	Japan		Högnabba (2006)
Stereocaulon saxatile	H. Magn.	DQ396926	Finland		Högnabba (2006)
Stereocaulon saxatile	H. Magn.	DQ396928	Finland		Högnabba (2006)
Stereocaulon taeniarum	(H. Magn.) Kivistö	DQ396919	Finland		Högnabba (2006)
Stereocaulon tomentosum	Fr.	DQ396908	Argentina	Tierra del Fuego	Högnabba (2006)
Stereocaulon tornense	(H. Magn.) P. James & Purvis	DQ396975	Norway		Högnabba (2006)
Stereocaulon urceolatum	(P.M. Jørgensen) F. Högnabba	AF517926			Ekman and Tønsberg (2002)	Muhria urceolata P.M. Jørg.
Stereocaulon verruculigerum	Hue	DQ396968	Philippines		Högnabba (2006)
Stereocaulon verruculigerum	Hue	KP324750	South Korea		Park et al. (2018)
Stereocaulon vesuvianum	Pers.	DQ396925	Finland		Högnabba (2006)
Stereocaulon vesuvianum	Pers.	KP314339	Svalbard	Spitsbergen island, Ny-Ålesund region	Chen et al. (2024)
Stereocaulon vesuvianum	Pers.	LC742699	Japan		Sugimoto and Ohmura (2023)
Stereocaulon virgatum	Ach.	DQ396964	Dominica		Högnabba (2006)
Stereocaulon sp.		MH414985	Argentina	Tierra del Fuego	Vančurová et al.(2018)
Stereocaulon sp.		MH414993	Argentina	Santa Cruz	Vančurová et al.(2018)
Tetramelas anisomerus	(Vain.) Elix	OR520881	Antarctica	Galindez Island	Yiğit and Halıcı (2025)
Tetramelas granulosus	(Darb.) A. Nordin	OR520884	Antarctica	Horseshoe Island	Yiğit and Halıcı (2025)
Tetramelas papillatus	(Sommerf.) Kalb	AF250790			Grube and Arup (2001)	Buellia papillata (Sommerf.) Tuck.
Tremolecia atrata	(Ach.) Hertel	MK811647	Norway	Finnmark, Vadso, Klubben	Marthinsen et al.(2019)
Umbilicaria africana	(Jatta) Krog & Swinscow	PP084684	East Antarctica	Enderby Land, Tala Hills	Davydov et al. (2024)
Umbilicaria altaiensis	J.C. Wei & Y.M. Jiang	KY947827	Russia	Altai	Davydov et al. (2024)
Umbilicaria antarctica	Frey & I.M. Lamb	PP084683	Antarctica	South Shetland Islands, King George, Fildes Peninsula	Davydov et al. (2024)
Umbilicaria aprina	Nyl.	OR916140	Russia	Republic of Buryatia, Urgedeevsky Range	Davydov et al. (2024)
Umbilicaria aprina	Nyl.	PP084686	Russia	Sverdrup Island, Krasnoyarsk Territory	Davydov et al. (2024)
Umbilicaria aprina	Nyl.	PP580114	Antarctica	Victoria Land	Krzewicka et al. (2024)
Umbilicaria cylindrica	(L.) Delise	KY947828	Russia	Tigireksky Reserve	Davydov et al. (2017)
Umbilicaria decussata	(Vill.) Zahlbr.	AY603134	Antarctica	Livingston Island	Ott et al. (2004)	originally identified as Umbilicaria krascheninnikovii in Ott et al. (2004)
Umbilicaria decussata	(Vill.) Zahlbr.	PP580120	Antarctica	Galindez Island	Krzewicka et al. (2024)
Umbilicaria dendrophora	(Poelt) Hestmark	KY947772	Finland		Davydov et al. (2017)
Umbilicaria formosana	Frey	PP084681	Russia	Primorye Territory, Oblachnaya Mt.	Davydov et al. (2024)
Umbilicaria havaasii	Llano	KY947742	Russia	Lapland Reserve	Davydov et al. (2017)
Umbilicaria kappenii	Sancho, B. Schroet. & Vallad.	PP580128	Antarctica	Western Corner Island	Krzewicka et al. (2024)
Umbilicaria krascheninnikovii	(Savicz) Zahlbr.	PP084675	Russia	Kamchatka Peninsula, Tolbachik Volcano	Davydov et al. (2024)
Umbilicaria lambii	Imshaug	KY947734	Canada		Davydov et al. (2017)
Umbilicaria nylanderiana	(Zahlbr.) H. Magn.	PP580121	Antarctica	Winter Island	Krzewicka et al. (2024)
Umbilicaria polaris	(Schol.) Zahlbr.	KY947759	Russia	Altai	Davydov et al. (2017)
Umbilicaria proboscidea	(L.) Schrad.	KY947829	Russia	Tigireksky Reserve	Davydov et al. (2017)
Umbilicaria pulvinaria	(Savicz) Frey	KY947735	Russia	Sakhalin Island	Davydov et al. (2017)
Umbilicaria rhizinata	(Frey & Poelt) Krzew.	OR916147	Russia	Magadan Region, Malyk Lake	Davydov et al. (2024)
Umbilicaria thamnodes	Hue	KY947769	China	Yunnan	Davydov et al. (2017)
Umbilicaria umbilicarioides	(Stein) Krog & Swinscow	KY947842	Chile	XII Region	Davydov et al. (2017)
Umbilicaria virginis	Schaear.	KY947767	Russia	Altai	Davydov et al. (2017)
Xenolecia spadicomma	(Nyl.) Hertel	PP501406	Chile	Region de Los Lagos, National Park Llanquihue	Fryday et al. (2024)
Leotia lubrica	(Scop.) Pers.	AY144556	China	Dongling Mountain, Beijing, China, 4-IX-99, Z. Wang WZ 76063 (FH)	Zhong and Pfister (2004)
Neodermea acerina	(Peck) W.J. Li & K.D. Hyde	MH855942	Canada	Ontario	Vu et al. (2017)	Dermea acerina (Peck) Rehm
Lecanora aff. griseosorediata AA-7498	Øvstedal	PZ068936	Antarctica	Livingston Island, Nunatak del Castillo	Present study
Lepra sp. AA-7499		PZ068937	Antarctica	Livingston Island, Nunatak del Castillo	Present study
Lepra sp. AA-7500		PZ068938	Antarctica	Livingston Island, Nunatak del Castillo	Present study
Poeltidea sp. AA-7503		PZ068939	Antarctica	Livingston Island, Nunatak del Castillo	Present study
Placopsis contortuplicata AA-7504	I.M. Lamb	PZ068940	Antarctica	Livingston Island, Nunatak del Castillo	Present study
Lecidea sp. AA-7505		PZ068941	Antarctica	Livingston Island, Nunatak del Castillo	Present study
Psoroma aff. dichroum AA-7507	(Hooker f. & Taylor) P. M. Jørg.	PZ068942	Antarctica	Livingston Island, Nunatak del Castillo	Present study
Placopsis contortuplicata AA-7509	I.M. Lamb	PZ068943	Antarctica	Livingston Island, Nunatak del Castillo	Present study
Austrolecia antarctica AA-7510	Hertel	PZ068944	Antarctica	Livingston Island, Nunatak del Castillo	Present study
Poeltidea sp. AA-7512		PZ068945	Antarctica	Livingston Island, Nunatak del Castillo	Present study
Lecanoraceae sp. AA-7513		PZ068946	Antarctica	Livingston Island, Nunatak del Castillo	Present study
Poeltidea sp. AA-7514		PZ068947	Antarctica	Livingston Island, Nunatak del Castillo	Present study
Lecidea sp. AA-7516		PZ068948	Antarctica	Livingston Island, Nunatak del Castillo	Present study
Poeltidea sp. AA-7517		PZ068949	Antarctica	Livingston Island, Nunatak del Castillo	Present study
Lecanora physciella AA-7518	(Darb.) Hertel	PZ068950	Antarctica	Livingston Island, Nunatak del Castillo	Present study
Poeltidea perusta AA-7521	(Nyl.) Hertel & Hafellner	PZ068951	Antarctica	Livingston Island, Nunatak del Castillo	Present study
Poeltidea perusta AA-7522	(Nyl.) Hertel & Hafellner	PZ068952	Antarctica	Livingston Island, Nunatak del Castillo	Present study
Lecanoraceae sp. AA-7523		PZ068953	Antarctica	Livingston Island, Nunatak del Castillo	Present study
Lecidella sp. AA-7525		PZ068954	Antarctica	Livingston Island, Nunatak del Castillo	Present study
Lecidella sp. AA-7526		PZ068955	Antarctica	Livingston Island, Nunatak del Castillo	Present study
Lecidella sp. AA-7527		PZ068956	Antarctica	Livingston Island, Nunatak del Castillo	Present study
Lecanoraceae sp. AA-7530		PZ068957	Antarctica	Livingston Island, Nunatak del Castillo	Present study
Lecidella sp. AA-7531		PZ068958	Antarctica	Livingston Island, Nunatak del Castillo	Present study
Lecanoraceae sp. AA-7538		PZ068959	Antarctica	Livingston Island, Nunatak del Castillo	Present study
Lecanoraceae sp. AA-7539		PZ068960	Antarctica	Livingston Island, Nunatak del Castillo	Present study
Lecanora physciella AA-7542	(Darb.) Hertel	PZ068961	Antarctica	Livingston Island, Nunatak del Castillo	Present study
Lecideaceae sp. AA-7543		PZ068962	Antarctica	Livingston Island, Nunatak del Castillo	Present study
Stereocaulon vesuvianum AA-7546	Pers.	PZ068963	Antarctica	Livingston Island, Napier Peak	Present study
Lecidea sp. AA-7547		PZ068964	Antarctica	Livingston Island, Napier Peak	Present study
Lecanora physciella var. sorediata AA-7551	Øvstedal	PZ068965	Antarctica	Livingston Island, Napier Peak	Present study
Lecanora aff. griseosorediata AA-7553	Øvstedal	PZ068966	Antarctica	Livingston Island, Napier Peak	Present study
Lecidea sp. AA-7555		PZ068967	Antarctica	Livingston Island, Napier Peak	Present study
Lecidea sp. AA-7556		PZ068968	Antarctica	Livingston Island, Napier Peak	Present study
Buellia aff. russa AA-7558	(Hue) Darb.	PZ068969	Antarctica	Livingston Island, Napier Peak	Present study
Rhizocarpon aff. badioatrum AA-7559	(Flörke ex Schaer.) Th. Fr.	PZ068970	Antarctica	Livingston Island, Napier Peak	Present study
Lecidella sp. AA-7560		PZ068971	Antarctica	Livingston Island, Napier Peak	Present study
Imsharria orangei AA-7562	Fryday & U. Rupr.	PZ068972	Antarctica	Livingston Island, Napier Peak	Present study
Lecanoraceae sp. AA-7564		PZ068973	Antarctica	Livingston Island, Cerro Mirador	Present study
Lecanoraceae sp. AA-7566		PZ068974	Antarctica	Livingston Island, Cerro Mirador	Present study
Lecanoraceae sp. AA-7567		PZ068975	Antarctica	Livingston Island, Cerro Mirador	Present study
Lepra aff. corallophora AA-7568	(Vain.) Hafellner	PZ068976	Antarctica	Livingston Island, Cerro Mirador	Present study
Lecidella sp. AA-7569		PZ068977	Antarctica	Livingston Island, MacGregor Peak	Present study
Lecidea sp. AA-7570		PZ068978	Antarctica	Livingston Island, Nunatak del Castillo	Present study
Psoroma aff. dichroum AA-7572	(Hooker f. & Taylor) P. M. Jørg.	PZ068979	Antarctica	Livingston Island, Nunatak del Castillo	Present study
Umbilicaria decussata AA-7573	(Vill.) Zahlbr.	PZ068980	Antarctica	Livingston Island, Nunatak del Castillo	Present study
Lecidella sp. AA-7574		PZ068981	Antarctica	Livingston Island, Nunatak del Castillo	Present study
Tremolecia atrata AA-7575	(Ach.) Hertel	PZ068982	Antarctica	Livingston Island, Nunatak del Castillo	Present study
Rhizocarpon geographicum AA-7579	(L.) DC.	PZ068983	Antarctica	Livingston Island, Nunatak del Castillo	Present study
Poeltidea sp. AA-7580		PZ068984	Antarctica	Livingston Island, Nunatak del Castillo	Present study
Lecanora physciella AA-7581	(Darb.) Hertel	PZ068985	Antarctica	Livingston Island, Nunatak del Castillo	Present study
Lecanora physciella AA-7582	(Darb.) Hertel	PZ068986	Antarctica	Livingston Island, Nunatak del Castillo	Present study
Imsharria orangei AA-7584	Fryday & U. Rupr.	PZ068988	Antarctica	Livingston Island, Nunatak del Castillo	Present study
Lecidea sp. AA-7585		PZ068989	Antarctica	Livingston Island, Nunatak del Castillo	Present study
Lecanora physciella AA-7586	(Darb.) Hertel	PZ068990	Antarctica	Livingston Island, Nunatak del Castillo	Present study
Lecanora physciella AA-7587	(Darb.) Hertel	PZ068991	Antarctica	Livingston Island, Nunatak del Castillo	Present study
Sporastatia aff. testudinea AA-7588	(Ach.) A. Massal.	PZ068992	Antarctica	Livingston Island, Nunatak del Castillo	Present study
Lecanoraceae sp. AA-7593		PZ068993	Antarctica	Livingston Island, Nunatak del Castillo	Present study
Lecidea sp. AA-7594		PZ068994	Antarctica	Livingston Island, Nunatak del Castillo	Present study
Lecanoraceae sp. AA-7595		PZ068995	Antarctica	Livingston Island, Nunatak del Castillo	Present study
Stereocaulon glabrum AA-7597	(Müll. Arg.) Vain.	PZ068996	Antarctica	Livingston Island, Nunatak del Castillo	Present study
Stereocaulon glabrum AA-7598	(Müll. Arg.) Vain.	PZ068997	Antarctica	Livingston Island, Nunatak del Castillo	Present study
Lepraria caerulescens AA-7600	(Hue) Botnen & Øvstedal	PZ068998	Antarctica	Livingston Island, Nunatak del Castillo	Present study

## Sheet: TableS3
Taxon name	Family	Order	Biogeographical distribution	Morphotype	Reproductive strategy
Amandinea sp.	Caliciaceae	Caliciales	undetermined	crustose	sexual
Arthopyrenia sp.	Trypetheliaceae	Trypetheliales	endemic	crustose	sexual
Austrolecia antarctica*	Catillariaceae	Lecanorales	endemic	crustose	sexual
Austrolecia aff. antarctica	Catillariaceae	Lecanorales	endemic	crustose	sexual
Bellemerea alpina	Lecideaceae	Lecideales	bipolar	crustose	sexual
Bellemerea subsorediza	Lecideaceae	Lecideales	bipolar	crustose	asexual
Bellemerea aff. pullata	Lecideaceae	Lecideales	endemic	crustose	sexual
Bellemerea aff. subsorediza	Lecideaceae	Lecideales	bipolar	crustose	asexual
Buellia aff. russa	Caliciaceae	Caliciales	endemic	crustose	sexual
Buellia aff. soredians	Caliciaceae	Caliciales	endemic	crustose	sexual and asexual
Buellia sp.	Caliciaceae	Caliciales	undetermined	crustose	sexual
Carbonea vorticosa	Lecanoraceae	Lecanorales	bipolar	crustose	sexual
Carbonea aff. assentiens	Lecanoraceae	Lecanorales	endemic	crustose	sexual
Carbonea aff. vorticosa	Lecanoraceae	Lecanorales	bipolar	crustose	sexual
Carbonea sp.	Lecanoraceae	Lecanorales	undetermined	crustose	sexual
Fuscidea sp.	Fuscideaceae	Umbilicariales	undetermined	crustose	sexual
Himantormia lugubris	Parmeliaceae	Lecanorales	endemic	fruticose	sexual
Imsharria orangei	Lecideaceae	Lecideales	endemic	crustose	sexual
Lecanora griseosorediata	Lecanoraceae	Lecanorales	endemic	crustose	asexual
Lecanora physciella*	Lecanoraceae	Lecanorales	endemic	crustose	sexual
Lecanora physciella var. sorediata	Lecanoraceae	Lecanorales	endemic	crustose	asexual
Lecanora polytropa	Lecanoraceae	Lecanorales	bipolar	crustose	sexual
Lecanora aff. griseosorediata*	Lecanoraceae	Lecanorales	endemic	crustose	asexual
Lecanora aff. physciella	Lecanoraceae	Lecanorales	endemic	crustose	sexual
Lecanoraceae sp.	Lecanoraceae	Lecanorales	undetermined	crustose	sexual
Lecidea atrobrunnea	Lecideaceae	Lecideales	bipolar	crustose	sexual
Lecidea aff. atrobrunnea	Lecideaceae	Lecideales	bipolar	crustose	sexual
Lecidea sp.	Lecideaceae	Lecideales	undetermined	crustose	asexual
Lecideaceae sp.	Lecideaceae	Lecideales	undetermined	crustose	asexual
Lecidella siplei	Lecanoraceae	Lecanorales	bipolar	crustose	sexual
Lecidella wulfenii	Lecanoraceae	Lecanorales	bipolar	crustose	sexual
Lecidella sp.	Lecanoraceae	Lecanorales	undetermined	crustose	asexual
Lepra excludens	Pertusariaceae	Pertusariales	bipolar	crustose	asexual
Lepra aff. corallophora	Pertusariaceae	Pertusariales	endemic	crustose	asexual
Lepra sp.	Pertusariaceae	Pertusariales	undetermined	crustose	asexual
Lepraria caerulescens	Stereocaulaceae	Lecanorales	bipolar	crustose	asexual
Ochrolechia frigida	Ochrolechiaceae	Pertusariales	bipolar	crustose	sexual
Ochrolechia parella	Ochrolechiaceae	Pertusariales	bipolar	crustose	sexual
Placopsis antarctica	Trapeliaceae	Baeomycetales	endemic	crustose	asexual
Placopsis contortuplicata*	Trapeliaceae	Baeomycetales	endemic	crustose	sexual
Poeltidea perusta *	Lecideaceae	Lecideales	austral	crustose	sexual
Poeltidea sp.	Lecideaceae	Lecideales	austral	crustose	sexual
Polyozosia aff. dispersa	Lecanoraceae	Lecanorales	cosmopolitan	crustose	sexual
Pseudephebe minuscula	Parmeliaceae	Lecanorales	bipolar	fruticose	asexual
Psoroma hypnorum	Pannariaceae	Peltigerales	cosmopolitan	crustose	sexual
Psoroma aff. dichroum	Pannariaceae	Peltigerales	austral	crustose	sexual
Rhizocarpon badioatrum	Rhizocarpaceae	Rhizocarpales	bipolar	crustose	sexual
Rhizocarpon geographicum*	Rhizocarpaceae	Rhizocarpales	bipolar	crustose	sexual
Rhizocarpon grande	Rhizocarpaceae	Rhizocarpales	bipolar	crustose	sexual
Rhizocarpon aff. badioatrum*	Rhizocarpaceae	Rhizocarpales	bipolar	crustose	sexual
Rinodina aff. olivaceobrunnea	Physcieaceae	Caliciales	bipolar	crustose	sexual
Sporastatia testudinea*	Sporastatiaceae	Rhizocarpales	bipolar	crustose	sexual
Sporastatia aff. polyspora	Sporastatiaceae	Rhizocarpales	bipolar	crustose	sexual
Staurothele sp.	Verrucariaceae	Verrucariales	undetermined	crustose	sexual
Stereocaulon alpinum	Stereocaulaceae	Lecanorales	bipolar	fruticose	asexual
Stereocaulon antarcticum	Stereocaulaceae	Lecanorales	endemic	fruticose	asexual
Stereocaulon glabrum*	Stereocaulaceae	Lecanorales	austral	fruticose	asexual
Stereocaulon vesuvianum	Stereocaulaceae	Lecanorales	cosmopolitan	fruticose	asexual
Stereocaulon sp.	Stereocaulaceae	Lecanorales	undetermined	fruticose	asexual
Tephromela atra	Tephromelataceae	Lecanorales	cosmopolitan	crustose	sexual
Thelenella antarctica	Thelenellaceae	Thelenellales	endemic	crustose	sexual
Thelenella aff. mawsonii	Thelenellaceae	Thelenellales	endemic	crustose	sexual
Tremolecia atrata*	Hymeneliaceae	Baeomycetales	bipolar	crustose	sexual
Umbilicaria africana	Umbilicariaceae	Umbilicariales	bipolar	foliose	asexual
Umbilicaria cristata	Umbilicariaceae	Umbilicariales	endemic	foliose	asexual
Umbilicaria decussata*	Umbilicariaceae	Umbilicariales	bipolar	foliose	asexual
Umbilicaria krascheninnikovii	Umbilicariaceae	Umbilicariales	bipolar	foliose	sexual
Usnea antarctica	Parmeliaceae	Lecanorales	endemic	fruticose	asexual
Usnea aurantiacoatra	Parmeliaceae	Lecanorales	austral	fruticose	sexual
unidentified lecideoid morphotype	undetermined	undetermined	undetermined	crustose	sexual
unidentified sorediate morphotype	undetermined	undetermined	undetermined	crustose	asexual

## Sheet: TableS4
Site	ACBR	Region	Habitat	Latitude (º)	Longitude (º)	Reference
Alexandra Mountains	ACBR12. Marie Byrd Land	Continental	Nunatak	-77.2073 to -77.6255	-154.5657 to -153.1140	Ochyra et al. (2022)
Amery Ice Shelf Nunataks	ACBR16. Prince Charles Mountains	Continental	Nunatak	-71.0997 to -73.0667	65.6300 to 71.4667	Andreev (2023)
Anniversary Nunataks	ACBR16. Prince Charles Mountains	Continental	Nunatak	-68.04917	63.02306	Filson (1966)
Antarctic Peninsula (sensu Øvstedal & Lewis Smith, 2001)	ACBR1. North-east Antarctic Peninsula, ACBR3. North-west Antarctic Peninsula, ACBR4. Central South Antarctic Peninsula, ACBR15. South Antarctic Peninsula	Maritime	Non-Nunatak	-63 to -70	-61 to -69	Gremmen et al. (1994), Øvstedal & Lewis Smith (2001, 2004, 2009, 2011)
Avery Plateau	ACBR4. Central South Antarctic Peninsula	Maritime	Nunatak	-66.64972 to -66.81667	-64.10000 to -64.33306	Convey & McInnes (2005), BAS Antarctic Plant Database
Beacon Sandstone Formation	ACBR9. South Victoria Land	Continental	Non-Nunatak	-76.91667 to -77.86667	160.65000 to 161.08306	Hale (1987)
Bunger Hills Oasis	ACBR7. East Antarctica	Continental	Non-Nunatak	-66.20306 to -66.33444	100.47500 to 101.06028	Leishman et al. (2020), Olech (1989), Olech & Alstrup (1996)
Casey Range	ACBR16. Prince Charles Mountains	Continental	Nunatak	-67.74111	62.21556	Filson (1966)
Central Masson Range	ACBR16. Prince Charles Mountains	Continental	Nunatak	-67.81306 to -67.83750	62.83944 to 62.85028	Filson (1966)
Church Mountain	ACBR16. Prince Charles Mountains	Continental	Nunatak	-68.04278	66.09056	Filson (1966)
Clemence Massif	ACBR16. Prince Charles Mountains	Continental	Non-Nunatak	-72.1831	68.7167	Andreev (2023)
Coal Nunatak	ACBR4. Central South Antarctic Peninsula	Maritime	Nunatak	-72.05639	-68.51389	Engelen et al. (2016)
Coast of Mac. Robertson Land	ACBR16. Prince Charles Mountains	Continental	Non-Nunatak	-67.438611 to -67.649722	60.783611 to 62.905833	Filson (1966)
Coast of Victoria Land	ACBR8. North Victoria Land, ACBR9. South Victoria Land	Continental	Non-Nunatak	-70.80444 to -77.467	162.33333 to 170.2667	Castello (2003, 2010), Green et al. (2015), Kappen (1985), Seppelt et al. (1995, 1996, 2010), Smykla et al. (2011)
David Range	ACBR16. Prince Charles Mountains	Continental	Nunatak	-67.86556 to -68.09556	62.37056 to 62.51472	Filson (1966)
Depot Peak	ACBR16. Prince Charles Mountains	Continental	Nunatak	-69.04392	64.60272	Filson (1966)
Edson Hill	ACBR11. Ellsworth Mountains	Continental	Nunatak	-79.8331	-83.6497	Øvstedal & Schaefer (2013)
Ellsworth Land Nunataks	ACBR15. South Antarctic Peninsula	Continental	Nunatak	-74.84167 to -75.85167	-68.33333 to -72.81667	Convey & McInnes (2005), Hale (1987), BAS Antarctic Plant Database
Eternity Range	ACBR4. Central South Antarctic Peninsula	Maritime	Nunatak	-69.16667 to -69.23306	-64.41667 to -64.79972	Convey & McInnes (2005), BAS Antarctic Plant Database
Fisher Nunatak	ACBR16. Prince Charles Mountains	Continental	Nunatak	-67.72972	63.05333	Filson (1966)
Garden Spur Area	ACBR10. Transantarctic Mountains	Continental	Nunatak	-84.53528	-174.95389	Colesie et al. (2014), Green et al. (2011), Pérez-Ortega et al. (2023), Wagner et al. (2020, 2021)
Gjelsvikfjella and Mühlig-Hofmannfjella	ACBR6. Dronning Maud Land	Continental	Nunatak	-71.7686 to -72.1683	1.6167 to 5.5394	Engelskjøn (1985, 1986)
H. U. Sverdrupfjella	ACBR6. Dronning Maud Land	Continental	Nunatak	-72.0831 to -72.7831	-0.4244 to 1.4497	Øvstedal (1983)
Haag Nunatak	ACBR11. Ellsworth Mountains	Continental	Nunatak	-77.0381	-78.2822	Convey & McInnes (2005), BAS Antarctic Plant Database
Hayes Peak	ACBR16. Prince Charles Mountains	Continental	Nunatak	-67.44528	60.76083	Filson (1966)
Heimefrontfjella	ACBR6. Dronning Maud Land	Continental	Nunatak	-74.5767 to -75.0497	-12.7439 to -11.1331	Thor (1995)
Hurd Peninsula Nunataks	ACBR3. North-west Antarctic Peninsula	Maritime	Nunatak	-62.654472 to -62.696667	-60.294056 to -60.393056	Present study
Inland Mountain	ACBR8. North Victoria Land	Continental	Nunatak	-71.20889	164.48667	Kappen (1985)
King George Island Nunataks	ACBR3. North-west Antarctic Peninsula	Maritime	Nunatak	-62.105556 to -62.233333	-58.362500 to -58.500000	Olech (2004)
Lake Untersee Oasis	ACBR6. Dronning Maud Land	Continental	Non-Nunatak	-71.28502 to -71.37300	13.22083 to 13.71038	Andreev et al. (2020)
Lützow-Holm Bay	ACBR5. Enderby Land	Continental	Non-Nunatak	-69.00417 to -69.28306	39.42500 to 39.76667	Inoue (1995)
Marion Nunataks	ACBR4. Central South Antarctic Peninsula	Continental	Nunatak	-69.74806	-75.25278	Convey et al. (2000)
McMurdo Dry Valleys	ACBR9. South Victoria Land	Continental	Non-Nunatak	-78.0200 to -78.1700	163.6200 to 164.1000	Pérez-Ortega et al. (2012, 2023), Wagner et al. (2020)
McNair Nunatak	ACBR16. Prince Charles Mountains	Continental	Nunatak	-67.87194	63.38472	Filson (1966)
Moawhango Névé	ACBR8. North Victoria Land	Continental	Nunatak	-72.25	163.5667	Hale (1987)
Moores Peak	ACBR3. North-west Antarctic Peninsula	Maritime	Nunatak	-62.68717	-60.33408	Søchting et al. (2004)
Morozumi Range	ACBR8. North Victoria Land	Continental	Nunatak	-71.66667	161.75000	Castello (2003)
Mount Durham	ACBR10. Transantarctic Mountains	Continental	Nunatak	-85.53306	-151.19972	Green et al. (2011), Øvstedal & Lewis Smith (2001), Pérez-Ortega et al. (2023), Wagner et al. (2021)
Mount Henderson	ACBR16. Prince Charles Mountains	Continental	Nunatak	-67.70194	63.05889	Filson (1966)
Mount Kyffin Area	ACBR10. Transantarctic Mountains	Continental	Nunatak	-83.486667 to -84.266667	170.789722 to 173.466667	Colesie et al. (2014), Green et al. (2011), Pérez-Ortega et al. (2023), Wagner et al. (2021)
North Masson Range	ACBR16. Prince Charles Mountains	Continental	Nunatak	-67.75917 to -67.78028	62.80528 to 62.83972	Filson (1966)
Prydz Bay Coastal Oases	ACBR16. Prince Charles Mountains	Continental	Non-Nunatak	-68.37278 to -69.74444	73.70944 to 78.54639	Andreev (2023), Seppelt (1986)
Pyramiden-Lenestolen Nunatak Group	ACBR6. Dronning Maud Land	Continental	Nunatak	-71.2997 to -73.2586	-5.7331 to -1.1667	Øvstedal (1986)
Radok Lake	ACBR16. Prince Charles Mountains	Continental	Non-Nunatak	-70.800 to -70.900	67.950 to 68.250	Andreev (2023)
Robertskollen	ACBR6. Dronning Maud Land	Continental	Nunatak	-71.4031 to -71.4911	-3.3278 to -3.1508	Ryan et al. (1989)
Rockefeller Mountains	ACBR12. Marie Byrd Land	Continental	Nunatak	-77.8553 to -78.1542	-155.7989 to -153.9733	Ochyra et al. (2022)
Schirmacher Oasis	ACBR6. Dronning Maud Land	Continental	Non-Nunatak	-70.76778 to -70.73917	11.43417 to 11.83167	Singh et al. (2015), Singh & Nayaka (2017)
Schirmacher Oasis Nunataks	ACBR6. Dronning Maud Land	Continental	Nunatak	-70.7792 to -70.9917	11.3917 to 12.2331	Nayaka & Upreti (2008), Pandey & Upreti (2000)
Scudder Mountain	ACBR10. Transantarctic Mountains	Continental	Nunatak	-86.11667	-149.59972	Øvstedal & Lewis Smith (2001)
Scullin Monolith	ACBR16. Prince Charles Mountains	Continental	Non-Nunatak	-67.79361	66.71889	Bergstrom & Seppelt (1989)
Sør Rondane Mountains	ACBR6. Dronning Maud Land	Continental	Nunatak	-71.4667 to -72.1164	22.0014 to 23.9667	Ertz et al. (2014)
South Masson Range	ACBR16. Prince Charles Mountains	Continental	Nunatak	-67.86583 to -68.04528	62.68861 to 62.78667	Filson (1966)
South Orkney Islands	ACBR2. South Orkney Islands	Maritime	Non-Nunatak	-60.500 to -60.800	-44.333 to -46.667	Øvstedal & Lewis Smith (2001, 2004, 2009, 2011)
South Shetland Islands	ACBR3. North-west Antarctic Peninsula	Maritime	Non-Nunatak	-61.072 to -63.317	-54.100 to -62.500	Olech (2004), Olech & Słaby (2016), Øvstedal & Lewis Smith (2001, 2004, 2009, 2011), Søchting et al. (2004)
Taylor Valley	ACBR9. South Victoria Land	Continental	Non-Nunatak	-77.61667	162.98333	Colesie et al. (2014)
Terra Nova Bay Nunataks	ACBR8. North Victoria Land	Continental	Nunatak	-73.6667 to -75.8997	162.5744 to 163.969722	Cannone (2005), Castello (2003), Guglielmin et al. (2005)
Thala Hills Oasis	ACBR5. Enderby Land	Continental	Non-Nunatak	-67.66372 to -67.65220	46.10512 to 46.18932	Lukashanets et al. (2021)
Thiel Mountains	ACBR10. Transantarctic Mountains	Continental	Nunatak	-85.03306	-91	Øvstedal & Lewis Smith (2001)
Tilley Nunatak	ACBR16. Prince Charles Mountains	Continental	Nunatak	-67.40194	60.04583	Filson (1966)
Trost Rocks	ACBR16. Prince Charles Mountains	Continental	Nunatak	-69.77194	68.99528	Filson (1966)
Vestfjella	ACBR6. Dronning Maud Land	Continental	Nunatak	-73.0269 to -73.7831	-15.1328 to -13.0497	Øvstedal (1983)
Windmill Islands	ACBR7. East Antarctica	Continental	Non-Nunatak	-66.25444 to -66.28806	110.52194 to 110.56250	Lewis Smith (1988)

## Sheet: Table S5
Taxon name	Authorship	GenBank accession no.	Haplotype	Country	Collection site	Region	Habitat	ACBR	Reference
Acarospora gwynnii	C.W. Dodge & E.D. Rudolph	MF138057	h1	Antarctica	North Victoria Land	Continental	Non-Nunatak	8	Øvstedal et al. (2018)
Acarospora gwynnii	C.W. Dodge & E.D. Rudolph	MF138060	h2	Antarctica	South Victoria Land	Continental	Non-Nunatak	9	Øvstedal et al. (2018)
Acarospora gwynnii	C.W. Dodge & E.D. Rudolph	MF138061	h3	Antarctica	Transantarctic Mountains, Mount Kyffin	Continental	Nunatak	10	Øvstedal et al. (2018)
Acarospora gwynnii	C.W. Dodge & E.D. Rudolph	MF138062	h3	Antarctica	Transantarctic Mountains, Mount Kyffin	Continental	Nunatak	10	Øvstedal et al. (2018)
Acarospora gwynnii	C.W. Dodge & E.D. Rudolph	MF138063	h4	Antarctica	Transantarctic Mountains, Mount Kyffin	Continental	Nunatak	10	Øvstedal et al. (2018)
Austrolecia antarctica	Hertel	MG925951	h1	Antarctica	Charcot Island, Marion Nunataks	Maritime	Nunatak	4	Kistenich et al. (2018)
Austrolecia antarctica	Hertel	PV788468	h2	Antarctica	Livingston Island, Polish Bluff area	Maritime	Non-Nunatak	3	Goetz et al. (2025)
Austrolecia antarctica	Hertel	PV788469	h3	Antarctica	Livingston Island, Polish Bluff area	Maritime	Non-Nunatak	3	Goetz et al. (2025)
Austrolecia antarctica	Hertel	PV788470	h3	Antarctica	Livingston Island, Cerro Mirador	Maritime	Nunatak	3	Goetz et al. (2025)
Austrolecia antarctica	Hertel	PZ068944	h3	Antarctica	Livingston Island, Nunatak del Castillo	Maritime	Nunatak	3	Goetz et al. (2025)
Austrolecia antarctica	Hertel	PV788471	h4	Antarctica	Livingston Island, Cerro Mirador	Maritime	Nunatak	3	Goetz et al. (2025)
Austrolecia antarctica	Hertel	PV788472	h4	Antarctica	Livingston Island, Cerro Mirador	Maritime	Nunatak	3	Goetz et al. (2025)
Austrolecia antarctica	Hertel	PV788473	h5	Antarctica	Livingston Island, Cerro Mirador	Maritime	Nunatak	3	Goetz et al. (2025)
Austrolecia antarctica	Hertel	PV788474	h6	Antarctica	Livingston Island, Cerro Mirador	Maritime	Nunatak	3	Goetz et al. (2025)
Lecanora fuscobrunnea	Dodge & Baker	GU170839	h1	Antarctica	South Victoria Land, Darwin Glacier	Continental	Non-Nunatak	9	Stevens et al. (2010), direct submission
Lecanora fuscobrunnea	Dodge & Baker	JN873873	h1	Antarctica	South Victoria Land, Brown Hills	Continental	Non-Nunatak	9	Ruprecht et al. (2012)
Lecanora fuscobrunnea	Dodge & Baker	JN873874	h1	Antarctica	South Victoria Land, Brown Hills	Continental	Non-Nunatak	9	Ruprecht et al. (2012)
Lecanora fuscobrunnea	Dodge & Baker	JN873875	h1	Antarctica	South Victoria Land, Diamond Hill	Continental	Non-Nunatak	9	Ruprecht et al. (2012)
Lecanora fuscobrunnea	Dodge & Baker	JN873876	h1	Antarctica	South Victoria Land, Diamond Hill	Continental	Non-Nunatak	9	Ruprecht et al. (2012)
Lecanora fuscobrunnea	Dodge & Baker	JN873877	h1	Antarctica	South Victoria Land, Diamond Hill	Continental	Non-Nunatak	9	Ruprecht et al. (2012)
Lecanora fuscobrunnea	Dodge & Baker	MK208773	h1	Antarctica	South Victoria Land, Diamond Hill	Continental	Non-Nunatak	9	Wagner et al. (2021)
Lecanora fuscobrunnea	Dodge & Baker	MK208774	h1	Antarctica	South Victoria Land, Diamond Hill	Continental	Non-Nunatak	9	Wagner et al. (2021)
Lecanora fuscobrunnea	Dodge & Baker	MK208784	h1	Antarctica	South Victoria Land, Diamond Hill	Continental	Non-Nunatak	9	Wagner et al. (2021)
Lecanora fuscobrunnea	Dodge & Baker	MK208799	h1	Antarctica	South Victoria Land, Diamond Hill	Continental	Non-Nunatak	9	Wagner et al. (2021)
Lecanora fuscobrunnea	Dodge & Baker	MK208803	h1	Antarctica	South Victoria Land, Diamond Hill	Continental	Non-Nunatak	9	Wagner et al. (2021)
Lecanora fuscobrunnea	Dodge & Baker	MK208804	h1	Antarctica	South Victoria Land, Diamond Hill	Continental	Non-Nunatak	9	Wagner et al. (2021)
Lecanora fuscobrunnea	Dodge & Baker	MK208807	h1	Antarctica	South Victoria Land, Diamond Hill	Continental	Non-Nunatak	9	Wagner et al. (2021)
Lecanora fuscobrunnea	Dodge & Baker	MK208809	h1	Antarctica	South Victoria Land, Diamond Hill	Continental	Non-Nunatak	9	Wagner et al. (2021)
Lecanora fuscobrunnea	Dodge & Baker	MK208810	h1	Antarctica	South Victoria Land, Diamond Hill	Continental	Non-Nunatak	9	Wagner et al. (2021)
Lecanora fuscobrunnea	Dodge & Baker	MK208816	h1	Antarctica	South Victoria Land, Diamond Hill	Continental	Non-Nunatak	9	Wagner et al. (2021)
Lecanora fuscobrunnea	Dodge & Baker	MK208817	h1	Antarctica	South Victoria Land, Diamond Hill	Continental	Non-Nunatak	9	Wagner et al. (2021)
Lecanora fuscobrunnea	Dodge & Baker	GU170840	h1	Antarctica	Transantarctic Mountains, Lake Wellman	Continental	Non-Nunatak	10	Stevens et al. (2010), direct submission
Lecanora fuscobrunnea	Dodge & Baker	MK208720	h1	Antarctica	Transantarctic Mountains, Mount Durham	Continental	Nunatak	10	Wagner et al. (2021)
Lecanora fuscobrunnea	Dodge & Baker	MK208732	h1	Antarctica	Transantarctic Mountains, Mount Durham	Continental	Nunatak	10	Wagner et al. (2021)
Lecanora fuscobrunnea	Dodge & Baker	MK208752	h1	Antarctica	Transantarctic Mountains, Mount Kyffin	Continental	Nunatak	10	Wagner et al. (2021)
Lecanora fuscobrunnea	Dodge & Baker	MK208760	h1	Antarctica	Transantarctic Mountains, Mount Kyffin	Continental	Nunatak	10	Wagner et al. (2021)
Lecanora fuscobrunnea	Dodge & Baker	JN873872	h2	Antarctica	South Victoria Land, Taylor Valley	Continental	Non-Nunatak	9	Ruprecht et al. (2012)
Lecanora fuscobrunnea	Dodge & Baker	MK970661	h2	Antarctica	South Victoria Land, McMurdo Dry Valleys, Miers Valley	Continental	Non-Nunatak	9	Wagner et al. (2021)
Lecanora fuscobrunnea	Dodge & Baker	MK208710	h2	Antarctica	Transantarctic Mountains, Mount Durham	Continental	Nunatak	10	Wagner et al. (2021)
Lecanora fuscobrunnea	Dodge & Baker	MK208714	h2	Antarctica	Transantarctic Mountains, Mount Durham	Continental	Nunatak	10	Wagner et al. (2021)
Lecanora fuscobrunnea	Dodge & Baker	MK208726	h2	Antarctica	Transantarctic Mountains, Mount Durham	Continental	Nunatak	10	Wagner et al. (2021)
Lecanora fuscobrunnea	Dodge & Baker	MK208765	h2	Antarctica	Transantarctic Mountains, Mount Kyffin	Continental	Nunatak	10	Wagner et al. (2021)
Lecanora fuscobrunnea	Dodge & Baker	MK970660	h4	Antarctica	South Victoria Land, McMurdo Dry Valleys, Miers Valley	Continental	Non-Nunatak	9	Wagner et al. (2021)
Lecanora fuscobrunnea	Dodge & Baker	MK208806	h6	Antarctica	South Victoria Land, Diamond Hill	Continental	Non-Nunatak	9	Wagner et al. (2021)
Lecanora fuscobrunnea	Dodge & Baker	MK208724	h7	Antarctica	Transantarctic Mountains, Mount Durham	Continental	Nunatak	10	Wagner et al. (2021)
Lecanora physciella	(Darb.) Hertel	JN873879	h1	Antarctica	North Victoria Land, Cape Hallett	Continental	Non-Nunatak	8	Ruprecht et al. (2012)
Lecanora physciella	(Darb.) Hertel	JN873880	h1	Antarctica	North Victoria Land, Cape Hallett	Continental	Non-Nunatak	8	Ruprecht et al. (2012)
Lecanora physciella	(Darb.) Hertel	PV788438	h2	Antarctica	North Victoria Land, Cape Adare	Continental	Non-Nunatak	8	Goetz et al. (2025)
Lecanora physciella	(Darb.) Hertel	OQ786995	h3	Antarctica	Horseshoe Island	Maritime	Non-Nunatak	3	Yiğit and Halıcı (2023), direct submission
Lecanora physciella	(Darb.) Hertel	OR728788	h3	Antarctica	Horseshoe Island	Maritime	Non-Nunatak	3	Halıcı et al. (2023), direct submission
Lecanora physciella	(Darb.) Hertel	JN873878	h4	Antarctica	Transantarctic Mountains, Mount Kyffin	Continental	Nunatak	10	Ruprecht et al. (2012)
Lecanora physciella	(Darb.) Hertel	MK208766	h4	Antarctica	Transantarctic Mountains, Mount Kyffin	Continental	Nunatak	10	Wagner et al. (2021)
Lecanora physciella	(Darb.) Hertel	MK208741	h4	Antarctica	Transantarctic Mountains, Garden Spur	Continental	Nunatak	10	Wagner et al. (2021)
Lecanora physciella	(Darb.) Hertel	PZ068985	h5	Antarctica	Livingston Island, Nunatak del Castillo	Maritime	Nunatak	3	Present study
Lecanora physciella	(Darb.) Hertel	PZ068986	h6	Antarctica	Livingston Island, Nunatak del Castillo	Maritime	Nunatak	3	Present study
Lecanora physciella	(Darb.) Hertel	PZ068950	h7	Antarctica	Livingston Island, Nunatak del Castillo	Maritime	Nunatak	3	Present study
Lecanora physciella	(Darb.) Hertel	PZ068991	h8	Antarctica	Livingston Island, Nunatak del Castillo	Maritime	Nunatak	3	Present study
Lecidea cancriformis	C.W. Dodge & G.E. Baker	EU249496	h1	Antarctica	South Victoria Land, Taylor Valley 1170 m a.s.l.	Continental	Non-Nunatak	9	Ruprecht et al. (2010)
Lecidea cancriformis	C.W. Dodge & G.E. Baker	GU074430	h2	Antarctica	South Victoria Land, Granite Harbour	Continental	Non-Nunatak	9	Ruprecht et al. (2010)
Lecidea cancriformis	C.W. Dodge & G.E. Baker	MK620096	h2	Antarctica	South Victoria Land, Botany Bay	Continental	Non-Nunatak	9	Ruprecht et al. (2020)
Lecidea cancriformis	C.W. Dodge & G.E. Baker	PV788405	h2	Antarctica	South Victoria Land, Botany Bay	Continental	Non-Nunatak	9	Goetz et al. (2025)
Lecidea cancriformis	C.W. Dodge & G.E. Baker	PV788404	h2	Antarctica	South Victoria Land, Taylor Valley	Continental	Non-Nunatak	9	Goetz et al. (2025)
Lecidea cancriformis	C.W. Dodge & G.E. Baker	MK970677	h2	Antarctica	South Victoria Land, McMurdo Dry Valleys, Hidden Valley	Continental	Non-Nunatak	9	Wagner et al. (2019)
Lecidea cancriformis	C.W. Dodge & G.E. Baker	MK208772	h2	Antarctica	South Victoria Land, Diamond Hill	Continental	Non-Nunatak	9	Wagner et al. (2021)
Lecidea cancriformis	C.W. Dodge & G.E. Baker	MK208775	h2	Antarctica	South Victoria Land, Diamond Hill	Continental	Non-Nunatak	9	Wagner et al. (2021)
Lecidea cancriformis	C.W. Dodge & G.E. Baker	MK208777	h2	Antarctica	South Victoria Land, Diamond Hill	Continental	Non-Nunatak	9	Wagner et al. (2021)
Lecidea cancriformis	C.W. Dodge & G.E. Baker	MK208778	h2	Antarctica	South Victoria Land, Diamond Hill	Continental	Non-Nunatak	9	Wagner et al. (2021)
Lecidea cancriformis	C.W. Dodge & G.E. Baker	MK208779	h2	Antarctica	South Victoria Land, Diamond Hill	Continental	Non-Nunatak	9	Wagner et al. (2021)
Lecidea cancriformis	C.W. Dodge & G.E. Baker	MK208782	h2	Antarctica	South Victoria Land, Diamond Hill	Continental	Non-Nunatak	9	Wagner et al. (2021)
Lecidea cancriformis	C.W. Dodge & G.E. Baker	MK208790	h2	Antarctica	South Victoria Land, Diamond Hill	Continental	Non-Nunatak	9	Wagner et al. (2021)
Lecidea cancriformis	C.W. Dodge & G.E. Baker	MK208791	h2	Antarctica	South Victoria Land, Diamond Hill	Continental	Non-Nunatak	9	Wagner et al. (2021)
Lecidea cancriformis	C.W. Dodge & G.E. Baker	MK208792	h2	Antarctica	South Victoria Land, Diamond Hill	Continental	Non-Nunatak	9	Wagner et al. (2021)
Lecidea cancriformis	C.W. Dodge & G.E. Baker	MK208795	h2	Antarctica	South Victoria Land, Diamond Hill	Continental	Non-Nunatak	9	Wagner et al. (2021)
Lecidea cancriformis	C.W. Dodge & G.E. Baker	MK208798	h2	Antarctica	South Victoria Land, Diamond Hill	Continental	Non-Nunatak	9	Wagner et al. (2021)
Lecidea cancriformis	C.W. Dodge & G.E. Baker	MK208800	h2	Antarctica	South Victoria Land, Diamond Hill	Continental	Non-Nunatak	9	Wagner et al. (2021)
Lecidea cancriformis	C.W. Dodge & G.E. Baker	MK208801	h2	Antarctica	South Victoria Land, Diamond Hill	Continental	Non-Nunatak	9	Wagner et al. (2021)
Lecidea cancriformis	C.W. Dodge & G.E. Baker	MK208805	h2	Antarctica	South Victoria Land, Diamond Hill	Continental	Non-Nunatak	9	Wagner et al. (2021)
Lecidea cancriformis	C.W. Dodge & G.E. Baker	MK208808	h2	Antarctica	South Victoria Land, Diamond Hill	Continental	Non-Nunatak	9	Wagner et al. (2021)
Lecidea cancriformis	C.W. Dodge & G.E. Baker	MK208812	h2	Antarctica	South Victoria Land, Diamond Hill	Continental	Non-Nunatak	9	Wagner et al. (2021)
Lecidea cancriformis	C.W. Dodge & G.E. Baker	MK208813	h2	Antarctica	South Victoria Land, Diamond Hill	Continental	Non-Nunatak	9	Wagner et al. (2021)
Lecidea cancriformis	C.W. Dodge & G.E. Baker	MK208815	h2	Antarctica	South Victoria Land, Diamond Hill	Continental	Non-Nunatak	9	Wagner et al. (2021)
Lecidea cancriformis	C.W. Dodge & G.E. Baker	MK208820	h2	Antarctica	South Victoria Land, Diamond Hill	Continental	Non-Nunatak	9	Wagner et al. (2021)
Lecidea cancriformis	C.W. Dodge & G.E. Baker	PV788399	h2	Antarctica	South Victoria Land, Diamond Hill	Continental	Non-Nunatak	9	Goetz et al. (2025)
Lecidea cancriformis	C.W. Dodge & G.E. Baker	PV788400	h2	Antarctica	South Victoria Land, Diamond Hill	Continental	Non-Nunatak	9	Goetz et al. (2025)
Lecidea cancriformis	C.W. Dodge & G.E. Baker	PV788401	h2	Antarctica	South Victoria Land, Diamond Hill	Continental	Non-Nunatak	9	Goetz et al. (2025)
Lecidea cancriformis	C.W. Dodge & G.E. Baker	PV788402	h2	Antarctica	South Victoria Land, Diamond Hill	Continental	Non-Nunatak	9	Goetz et al. (2025)
Lecidea cancriformis	C.W. Dodge & G.E. Baker	PV788403	h2	Antarctica	South Victoria Land, Diamond Hill	Continental	Non-Nunatak	9	Goetz et al. (2025)
Lecidea cancriformis	C.W. Dodge & G.E. Baker	EU257671	h2	Antarctica	South Victoria Land, Brown Hills, 260 m a.s.l.	Continental	Non-Nunatak	9	Ruprecht et al. (2010)
Lecidea cancriformis	C.W. Dodge & G.E. Baker	EU257672	h2	Antarctica	South Victoria Land, Brown Hills, 345 m a.s.l.	Continental	Non-Nunatak	9	Ruprecht et al. (2010)
Lecidea cancriformis	C.W. Dodge & G.E. Baker	EU257674	h2	Antarctica	South Victoria Land, Brown Hills, 345 m a.s.l.	Continental	Non-Nunatak	9	Ruprecht et al. (2010)
Lecidea cancriformis	C.W. Dodge & G.E. Baker	EU257675	h2	Antarctica	South Victoria Land, Brown Hills, 402 m a.s.l.	Continental	Non-Nunatak	9	Ruprecht et al. (2010)
Lecidea cancriformis	C.W. Dodge & G.E. Baker	PV788397	h2	Antarctica	Transantarctic Mountains, Mount Harcourt	Continental	Nunatak	10	Goetz et al. (2025)
Lecidea cancriformis	C.W. Dodge & G.E. Baker	PV788398	h2	Antarctica	Transantarctic Mountains, Guardian Nunatak	Continental	Nunatak	10	Goetz et al. (2025)
Lecidea cancriformis	C.W. Dodge & G.E. Baker	GU074439	h2	Antarctica	Transantarctic Mountains, Mount Kyffin	Continental	Nunatak	10	Ruprecht et al. (2010)
Lecidea cancriformis	C.W. Dodge & G.E. Baker	MK208758	h2	Antarctica	Transantarctic Mountains, Mount Kyffin	Continental	Nunatak	10	Wagner et al. (2021)
Lecidea cancriformis	C.W. Dodge & G.E. Baker	MK208711	h2	Antarctica	Transantarctic Mountains, Mount Durham	Continental	Nunatak	10	Wagner et al. (2021)
Lecidea cancriformis	C.W. Dodge & G.E. Baker	MK208712	h2	Antarctica	Transantarctic Mountains, Mount Durham	Continental	Nunatak	10	Wagner et al. (2021)
Lecidea cancriformis	C.W. Dodge & G.E. Baker	MK208727	h2	Antarctica	Transantarctic Mountains, Mount Durham	Continental	Nunatak	10	Wagner et al. (2021)
Lecidea cancriformis	C.W. Dodge & G.E. Baker	GU074434	h3	Antarctica	South Victoria Land, Darwin Glacier	Continental	Non-Nunatak	9	Ruprecht et al. (2010)
Lecidea cancriformis	C.W. Dodge & G.E. Baker	GU074438	h3	Antarctica	South Victoria Land, Bartrum Basin	Continental	Non-Nunatak	9	Ruprecht et al. (2010)
Lecidea cancriformis	C.W. Dodge & G.E. Baker	MK208780	h3	Antarctica	South Victoria Land, Diamond Hill	Continental	Non-Nunatak	9	Wagner et al. (2021)
Lecidea cancriformis	C.W. Dodge & G.E. Baker	GU074431	h4	Antarctica	South Victoria Land, Discovery Bluff	Continental	Non-Nunatak	9	Ruprecht et al. (2010)
Lecidea cancriformis	C.W. Dodge & G.E. Baker	PV788406	h4	Antarctica	South Victoria Land, Taylor Valley	Continental	Non-Nunatak	9	Goetz et al. (2025)
Lecidea cancriformis	C.W. Dodge & G.E. Baker	EU257677	h4	Antarctica	South Victoria Land, Taylor Valley, 1143 m a.s.l.	Continental	Non-Nunatak	9	Ruprecht et al. (2010)
Lecidea cancriformis	C.W. Dodge & G.E. Baker	MK970679	h4	Antarctica	South Victoria Land, McMurdo Dry Valleys, Hidden Valley	Continental	Non-Nunatak	9	Wagner et al. (2019)
Lecidea cancriformis	C.W. Dodge & G.E. Baker	MK208709	h4	Antarctica	Transantarctic Mountains, Mount Durham	Continental	Nunatak	10	Wagner et al. (2021)
Lecidea cancriformis	C.W. Dodge & G.E. Baker	MK208728	h4	Antarctica	Transantarctic Mountains, Mount Durham	Continental	Nunatak	10	Wagner et al. (2021)
Lecidea cancriformis	C.W. Dodge & G.E. Baker	MK208731	h4	Antarctica	Transantarctic Mountains, Mount Durham	Continental	Nunatak	10	Wagner et al. (2021)
Lecidea cancriformis	C.W. Dodge & G.E. Baker	MK208789	h5	Antarctica	South Victoria Land, Diamond Hill	Continental	Non-Nunatak	9	Wagner et al. (2021)
Lecidea cancriformis	C.W. Dodge & G.E. Baker	MK208797	h6	Antarctica	South Victoria Land, Diamond Hill	Continental	Non-Nunatak	9	Wagner et al. (2021)
Lecidea cancriformis	C.W. Dodge & G.E. Baker	GU074432	h7	Antarctica	South Victoria Land, Discovery Bluff	Continental	Non-Nunatak	9	Ruprecht et al. (2010)
Lecidea cancriformis	C.W. Dodge & G.E. Baker	PV788409	h7	Antarctica	South Victoria Land, Botany Bay	Continental	Non-Nunatak	9	Goetz et al. (2025)
Lecidea cancriformis	C.W. Dodge & G.E. Baker	PV788407	h7	Antarctica	South Victoria Land, Taylor Valley	Continental	Non-Nunatak	9	Goetz et al. (2025)
Lecidea cancriformis	C.W. Dodge & G.E. Baker	EU257678	h7	Antarctica	South Victoria Land, Taylor Valley, 604 m a.s.l.	Continental	Non-Nunatak	9	Ruprecht et al. (2010)
Lecidea cancriformis	C.W. Dodge & G.E. Baker	JX036044	h7	Antarctica	South Victoria Land, McMurdo Dry Valleys	Continental	Non-Nunatak	9	Pérez-Ortega et al. (2012)
Lecidea cancriformis	C.W. Dodge & G.E. Baker	JX036045	h7	Antarctica	South Victoria Land, McMurdo Dry Valleys	Continental	Non-Nunatak	9	Pérez-Ortega et al. (2012)
Lecidea cancriformis	C.W. Dodge & G.E. Baker	GU074433	h7	Antarctica	South Victoria Land, Mount Suess	Continental	Non-Nunatak	9	Ruprecht et al. (2010)
Lecidea cancriformis	C.W. Dodge & G.E. Baker	MK208771	h7	Antarctica	South Victoria Land, Diamond Hill	Continental	Non-Nunatak	9	Wagner et al. (2021)
Lecidea cancriformis	C.W. Dodge & G.E. Baker	MK208781	h7	Antarctica	South Victoria Land, Diamond Hill	Continental	Non-Nunatak	9	Wagner et al. (2021)
Lecidea cancriformis	C.W. Dodge & G.E. Baker	MK208788	h7	Antarctica	South Victoria Land, Diamond Hill	Continental	Non-Nunatak	9	Wagner et al. (2021)
Lecidea cancriformis	C.W. Dodge & G.E. Baker	MK208793	h7	Antarctica	South Victoria Land, Diamond Hill	Continental	Non-Nunatak	9	Wagner et al. (2021)
Lecidea cancriformis	C.W. Dodge & G.E. Baker	MK208802	h7	Antarctica	South Victoria Land, Diamond Hill	Continental	Non-Nunatak	9	Wagner et al. (2021)
Lecidea cancriformis	C.W. Dodge & G.E. Baker	MK208818	h7	Antarctica	South Victoria Land, Diamond Hill	Continental	Non-Nunatak	9	Wagner et al. (2021)
Lecidea cancriformis	C.W. Dodge & G.E. Baker	MK208819	h7	Antarctica	South Victoria Land, Diamond Hill	Continental	Non-Nunatak	9	Wagner et al. (2021)
Lecidea cancriformis	C.W. Dodge & G.E. Baker	PV788408	h7	Antarctica	South Victoria Land, Diamond Hill	Continental	Non-Nunatak	9	Goetz et al. (2025)
Lecidea cancriformis	C.W. Dodge & G.E. Baker	GU170841	h7	Antarctica	Transantarctic Mountains, Lake Wellman	Continental	Non-Nunatak	10	Ruprecht et al. (2010)
Lecidea cancriformis	C.W. Dodge & G.E. Baker	GU170842	h7	Antarctica	Transantarctic Mountains, Lake Wellman	Continental	Non-Nunatak	10	Ruprecht et al. (2010)
Lecidea cancriformis	C.W. Dodge & G.E. Baker	MK208715	h7	Antarctica	Transantarctic Mountains, Mount Durham	Continental	Nunatak	10	Wagner et al. (2021)
Lecidea cancriformis	C.W. Dodge & G.E. Baker	MK208717	h7	Antarctica	Transantarctic Mountains, Mount Durham	Continental	Nunatak	10	Wagner et al. (2021)
Lecidea cancriformis	C.W. Dodge & G.E. Baker	MK208725	h7	Antarctica	Transantarctic Mountains, Mount Durham	Continental	Nunatak	10	Wagner et al. (2021)
Lecidea cancriformis	C.W. Dodge & G.E. Baker	MK208755	h7	Antarctica	Transantarctic Mountains, Mount Kyffin	Continental	Nunatak	10	Wagner et al. (2021)
Lecidea cancriformis	C.W. Dodge & G.E. Baker	MK208757	h7	Antarctica	Transantarctic Mountains, Mount Kyffin	Continental	Nunatak	10	Wagner et al. (2021)
Lecidea cancriformis	C.W. Dodge & G.E. Baker	MK208759	h7	Antarctica	Transantarctic Mountains, Mount Kyffin	Continental	Nunatak	10	Wagner et al. (2021)
Lecidea cancriformis	C.W. Dodge & G.E. Baker	MK208762	h7	Antarctica	Transantarctic Mountains, Mount Kyffin	Continental	Nunatak	10	Wagner et al. (2021)
Lecidea cancriformis	C.W. Dodge & G.E. Baker	MK970678	h8	Antarctica	South Victoria Land, McMurdo Dry Valleys, Miers Valley	Continental	Non-Nunatak	9	Wagner et al. (2019)
Lecidea cancriformis	C.W. Dodge & G.E. Baker	MK208814	h8	Antarctica	South Victoria Land, Diamond Hill	Continental	Non-Nunatak	9	Wagner et al. (2021)
Lecidea cancriformis	C.W. Dodge & G.E. Baker	PV788387	h9	Antarctica	Mac. Robertson Land, Radok Lake	Continental	Non-Nunatak	16	Goetz et al. (2025)
Lecidea cancriformis	C.W. Dodge & G.E. Baker	GU074437	h10	Antarctica	South Victoria Land, Smith Valley	Continental	Non-Nunatak	9	Ruprecht et al. (2010)
Lecidea cancriformis	C.W. Dodge & G.E. Baker	MK970680	h10	Antarctica	South Victoria Land, McMurdo Dry Valleys, Garwood Valley	Continental	Non-Nunatak	9	Wagner et al. (2019)
Lecidea cancriformis	C.W. Dodge & G.E. Baker	MK208783	h10	Antarctica	South Victoria Land, Diamond Hill	Continental	Non-Nunatak	9	Wagner et al. (2021)
Lecidea cancriformis	C.W. Dodge & G.E. Baker	MK208796	h10	Antarctica	South Victoria Land, Diamond Hill	Continental	Non-Nunatak	9	Wagner et al. (2021)
Lecidea cancriformis	C.W. Dodge & G.E. Baker	GU074435	h10	Antarctica	South Victoria Land, Brown Hills	Continental	Non-Nunatak	9	Ruprecht et al. (2010)
Lecidea cancriformis	C.W. Dodge & G.E. Baker	PV788380	h11	Antarctica	Enderby Land, near Molodyozhnaya Station	Continental	Non-Nunatak	5	Goetz et al. (2025)
Lecidea cancriformis	C.W. Dodge & G.E. Baker	PV788381	h11	Antarctica	Enderby Land, near Molodyozhnaya Station	Continental	Non-Nunatak	5	Goetz et al. (2025)
Lecidea cancriformis	C.W. Dodge & G.E. Baker	PV788382	h11	Antarctica	Enderby Land, near Molodyozhnaya Station	Continental	Non-Nunatak	5	Goetz et al. (2025)
Lecidea cancriformis	C.W. Dodge & G.E. Baker	PV788379	h11	Antarctica	Princess Elizabeth Land, Larsemann Hills	Continental	Non-Nunatak	7	Goetz et al. (2025)
Lecidea cancriformis	C.W. Dodge & G.E. Baker	PV788385	h11	Antarctica	Wilkes Land, Bunger Hills Oasis	Continental	Non-Nunatak	7	Goetz et al. (2025)
Lecidea cancriformis	C.W. Dodge & G.E. Baker	GU074429	h11	Antarctica	North Victoria Land, Cape Hallett	Continental	Non-Nunatak	8	Ruprecht et al. (2010)
Lecidea cancriformis	C.W. Dodge & G.E. Baker	PV788365	h11	Antarctica	North Victoria Land, Edmonson Point	Continental	Non-Nunatak	8	Goetz et al. (2025)
Lecidea cancriformis	C.W. Dodge & G.E. Baker	PV788366	h11	Antarctica	North Victoria Land, near Boyer Glacier	Continental	Non-Nunatak	8	Goetz et al. (2025)
Lecidea cancriformis	C.W. Dodge & G.E. Baker	PV788367	h11	Antarctica	North Victoria Land, Teall Nunatak	Continental	Nunatak	8	Goetz et al. (2025)
Lecidea cancriformis	C.W. Dodge & G.E. Baker	MK970682	h11	Antarctica	South Victoria Land, McMurdo Dry Valleys, Garwood Valley	Continental	Non-Nunatak	9	Wagner et al. (2019)
Lecidea cancriformis	C.W. Dodge & G.E. Baker	MK208794	h11	Antarctica	South Victoria Land, Diamond Hill	Continental	Non-Nunatak	9	Wagner et al. (2021)
Lecidea cancriformis	C.W. Dodge & G.E. Baker	GU074436	h11	Antarctica	Transantarctic Mountains, Lake Wellman	Continental	Non-Nunatak	10	Ruprecht et al. (2010)
Lecidea cancriformis	C.W. Dodge & G.E. Baker	MK208730	h11	Antarctica	Transantarctic Mountains, Mount Durham	Continental	Nunatak	10	Wagner et al. (2021)
Lecidea cancriformis	C.W. Dodge & G.E. Baker	MK208737	h11	Antarctica	Transantarctic Mountains, Gate Spur	Continental	Nunatak	10	Wagner et al. (2021)
Lecidea cancriformis	C.W. Dodge & G.E. Baker	PV788368	h11	Antarctica	Transantarctic Mountains, La Gorce Mountains	Continental	Nunatak	10	Goetz et al. (2025)
Lecidea cancriformis	C.W. Dodge & G.E. Baker	PV788357	h11	Antarctica	Transantarctic Mountains, Lundström Knoll	Continental	Nunatak	10	Goetz et al. (2025)
Lecidea cancriformis	C.W. Dodge & G.E. Baker	MK620078	h11	Antarctica	Ellsworth Land, Heritage Range, Ellsworth Mountains	Continental	Nunatak	11	Ruprecht et al. (2020)
Lecidea cancriformis	C.W. Dodge & G.E. Baker	PV788355	h11	Antarctica	Ellsworth Land, Hauberg Mountains	Continental	Nunatak	11	Goetz et al. (2025)
Lecidea cancriformis	C.W. Dodge & G.E. Baker	PV788356	h11	Antarctica	Ellsworth Land, Haag Nunataks	Continental	Nunatak	11	Goetz et al. (2025)
Lecidea cancriformis	C.W. Dodge & G.E. Baker	PV788358	h11	Antarctica	Ellsworth Land, Edson Hill	Continental	Nunatak	11	Goetz et al. (2025)
Lecidea cancriformis	C.W. Dodge & G.E. Baker	PV788359	h11	Antarctica	Ellsworth Land, Edson Hill	Continental	Nunatak	11	Goetz et al. (2025)
Lecidea cancriformis	C.W. Dodge & G.E. Baker	PV788360	h11	Antarctica	Ellsworth Land, Edson Hill	Continental	Nunatak	11	Goetz et al. (2025)
Lecidea cancriformis	C.W. Dodge & G.E. Baker	PV788361	h11	Antarctica	Ellsworth Land, Edson Hill	Continental	Nunatak	11	Goetz et al. (2025)
Lecidea cancriformis	C.W. Dodge & G.E. Baker	PV788383	h11	Antarctica	Mac. Robertson Land, Mount Stinear	Continental	Nunatak	16	Goetz et al. (2025)
Lecidea cancriformis	C.W. Dodge & G.E. Baker	PV788384	h11	Antarctica	Mac. Robertson Land, Mount Stinear	Continental	Nunatak	16	Goetz et al. (2025)
Lecidea cancriformis	C.W. Dodge & G.E. Baker	MK208764	h12	Antarctica	Transantarctic Mountains, Mount Kyffin	Continental	Nunatak	10	Wagner et al. (2021)
Lecidea cancriformis	C.W. Dodge & G.E. Baker	PV788388	h13	Antarctica	Mac. Robertson Land, Clemence Massif	Continental	Non-Nunatak	16	Goetz et al. (2025)
Lecidea cancriformis	C.W. Dodge & G.E. Baker	PV788389	h13	Antarctica	Mac. Robertson Land, Mount Stinear	Continental	Nunatak	16	Goetz et al. (2025)
Lecidea cancriformis	C.W. Dodge & G.E. Baker	PV788390	h13	Antarctica	Mac. Robertson Land, Mount Stinear	Continental	Nunatak	16	Goetz et al. (2025)
Lecidea cancriformis	C.W. Dodge & G.E. Baker	PV788391	h13	Antarctica	Mac. Robertson Land, Mount Stinear	Continental	Nunatak	16	Goetz et al. (2025)
Lecidea cancriformis	C.W. Dodge & G.E. Baker	MK620088	h13	Antarctica	Mac. Robertson Land, Mount Stinear	Continental	Nunatak	16	Ruprecht et al. (2020)
Lecidea cancriformis	C.W. Dodge & G.E. Baker	PV788393	h13	Antarctica	Mac. Robertson Land, Mount Bloomfield	Continental	Nunatak	16	Goetz et al. (2025)
Lecidea cancriformis	C.W. Dodge & G.E. Baker	PV788394	h13	Antarctica	Mac. Robertson Land, Mount Bloomfield	Continental	Nunatak	16	Goetz et al. (2025)
Lecidea cancriformis	C.W. Dodge & G.E. Baker	PV788421	h13	Antarctica	Mac. Robertson Land, Mount Bloomfield	Continental	Nunatak	16	Goetz et al. (2025)
Lecidea cancriformis	C.W. Dodge & G.E. Baker	PV788396	h14	Antarctica	Wilhelm II Land, Mirny Station	Continental	Non-Nunatak	7	Goetz et al. (2025)
Lecidea cancriformis	C.W. Dodge & G.E. Baker	PV788395	h14	Antarctica	Mac. Robertson Land, Celemence Massif	Continental	Non-Nunatak	16	Goetz et al. (2025)
Lecidea cancriformis	C.W. Dodge & G.E. Baker	EU257670	h15	Antarctica	South Victoria Land, Taylor Valley, 1143 m a.s.l.	Continental	Non-Nunatak	9	Ruprecht et al. (2010)
Lecidea cancriformis	C.W. Dodge & G.E. Baker	MK208785	h16	Antarctica	South Victoria Land, Diamond Hill	Continental	Non-Nunatak	9	Wagner et al. (2021)
Lecidea cancriformis	C.W. Dodge & G.E. Baker	MK208786	h16	Antarctica	South Victoria Land, Diamond Hill	Continental	Non-Nunatak	9	Wagner et al. (2021)
Lecidea cancriformis	C.W. Dodge & G.E. Baker	EU257676	h16	Antarctica	South Victoria Land, Brown Hills, 410 m a.s.l.	Continental	Non-Nunatak	9	Ruprecht et al. (2010)
Lecidea cancriformis	C.W. Dodge & G.E. Baker	GU074440	h17	Antarctica	Princess Elisabeth Land, Larsemann Hills	Continental	Non-Nunatak	7	Ruprecht et al. (2010)
Lecidea cancriformis	C.W. Dodge & G.E. Baker	PV788410	h17	Antarctica	Princess Elizabeth Land, Larsemann Hills	Continental	Non-Nunatak	7	Goetz et al. (2025)
Lecidea cancriformis	C.W. Dodge & G.E. Baker	PV788411	h17	Antarctica	Dronning Maud Land, Schirmacher Oasis	Continental	Non-Nunatak	6	Goetz et al. (2025)
Lecidea cancriformis	C.W. Dodge & G.E. Baker	PV788412	h17	Antarctica	Dronning Maud Land, Schirmacher Oasis	Continental	Non-Nunatak	6	Goetz et al. (2025)
Lecidea cancriformis	C.W. Dodge & G.E. Baker	PV788413	h17	Antarctica	Dronning Maud Land, Schirmacher Oasis	Continental	Non-Nunatak	6	Goetz et al. (2025)
Lecidea cancriformis	C.W. Dodge & G.E. Baker	PV788414	h17	Antarctica	Mac. Robertson Land, Clemence Massif	Continental	Non-Nunatak	16	Goetz et al. (2025)
Lecidea cancriformis	C.W. Dodge & G.E. Baker	PV788415	h17	Antarctica	Mac. Robertson Land, Clemence Massif	Continental	Non-Nunatak	16	Goetz et al. (2025)
Lecidea cancriformis	C.W. Dodge & G.E. Baker	PV788416	h17	Antarctica	Mac. Robertson Land, Clemence Massif	Continental	Non-Nunatak	16	Goetz et al. (2025)
Lecidea cancriformis	C.W. Dodge & G.E. Baker	PV788417	h17	Antarctica	Mac. Robertson Land, Clemence Massif	Continental	Non-Nunatak	16	Goetz et al. (2025)
Lecidea cancriformis	C.W. Dodge & G.E. Baker	PV788418	h17	Antarctica	Mac. Robertson Land, Clemence Massif	Continental	Non-Nunatak	16	Goetz et al. (2025)
Lecidea cancriformis	C.W. Dodge & G.E. Baker	MK620087	h17	Antarctica	Mac.Robertson Land, Rymill Massif	Continental	Nunatak	16	Ruprecht et al. (2020)
Lecidea cancriformis	C.W. Dodge & G.E. Baker	MK208716	h18	Antarctica	Transantarctic Mountains, Mount Durham	Continental	Nunatak	10	Wagner et al. (2021)
Lecidea cancriformis	C.W. Dodge & G.E. Baker	MK208719	h18	Antarctica	Transantarctic Mountains, Mount Durham	Continental	Nunatak	10	Wagner et al. (2021)
Lecidea cancriformis	C.W. Dodge & G.E. Baker	MK208722	h18	Antarctica	Transantarctic Mountains, Mount Durham	Continental	Nunatak	10	Wagner et al. (2021)
Lecidea cancriformis	C.W. Dodge & G.E. Baker	MK208723	h18	Antarctica	Transantarctic Mountains, Mount Durham	Continental	Nunatak	10	Wagner et al. (2021)
Lecidea cancriformis	C.W. Dodge & G.E. Baker	MK208811	h19	Antarctica	South Victoria Land, Diamond Hill	Continental	Non-Nunatak	9	Wagner et al. (2021)
Lecidea cancriformis	C.W. Dodge & G.E. Baker	EU257673	h20	Antarctica	South Victoria Land, Brown Hills, 361 m a.s.l.	Continental	Non-Nunatak	9	Ruprecht et al. (2010)
Lecidea cancriformis	C.W. Dodge & G.E. Baker	PV788420	h21	Antarctica	Mac. Robertson Land, Clemence Massif	Continental	Non-Nunatak	16	Goetz et al. (2025)
Lecidea cancriformis	C.W. Dodge & G.E. Baker	MK970681	h22	Antarctica	South Victoria Land, McMurdo Dry Valleys, Miers Valley	Continental	Non-Nunatak	9	Wagner et al. (2019)
Lecidella siplei	(C.W. Dodge & G.E. Baker) May. Inoue	JN873895	h1	Antarctica	South Victoria Land, Botany Bay	Continental	Non-Nunatak	9	Ruprecht et al. (2012)
Lecidella siplei	(C.W. Dodge & G.E. Baker) May. Inoue	MK208729	h1	Antarctica	Transantarctic Mountains, Mount Durham	Continental	Nunatak	10	Wagner et al. (2021)
Lecidella siplei	(C.W. Dodge & G.E. Baker) May. Inoue	MK208736	h1	Antarctica	Transantarctic Mountains, Mount Durham	Continental	Nunatak	10	Wagner et al. (2021)
Lecidella siplei	(C.W. Dodge & G.E. Baker) May. Inoue	JN873899	h2	Antarctica	South Victoria Land, Granite Harbour	Continental	Non-Nunatak	9	Ruprecht et al. (2012)
Lecidella siplei	(C.W. Dodge & G.E. Baker) May. Inoue	JN873896	h3	Antarctica	South Victoria Land, Botany Bay	Continental	Non-Nunatak	9	Ruprecht et al. (2012)
Lecidella siplei	(C.W. Dodge & G.E. Baker) May. Inoue	JN873898	h4	Antarctica	Transantarctic Mountains, Mount Kyffin	Continental	Nunatak	10	Ruprecht et al. (2012)
Lecidella siplei	(C.W. Dodge & G.E. Baker) May. Inoue	MK208770	h5	Antarctica	South Victoria Land, Diamond Hill	Continental	Non-Nunatak	9	Wagner et al. (2021)
Lecidella siplei	(C.W. Dodge & G.E. Baker) May. Inoue	JN873897	h5	Antarctica	Transantarctic Mountains, Mount Kyffin	Continental	Nunatak	10	Ruprecht et al. (2012)
Lecidella siplei	(C.W. Dodge & G.E. Baker) May. Inoue	MK208721	h5	Antarctica	Transantarctic Mountains, Mount Durham	Continental	Nunatak	10	Wagner et al. (2021)
Lecidella siplei	(C.W. Dodge & G.E. Baker) May. Inoue	MK208739	h5	Antarctica	Transantarctic Mountains, Garden Spur	Continental	Nunatak	10	Wagner et al. (2021)
Lecidella siplei	(C.W. Dodge & G.E. Baker) May. Inoue	MK208742	h5	Antarctica	Transantarctic Mountains, Garden Spur	Continental	Nunatak	10	Wagner et al. (2021)
Lecidella siplei	(C.W. Dodge & G.E. Baker) May. Inoue	MK208743	h5	Antarctica	Transantarctic Mountains, Garden Spur	Continental	Nunatak	10	Wagner et al. (2021)
Lecidella siplei	(C.W. Dodge & G.E. Baker) May. Inoue	MK208745	h5	Antarctica	Transantarctic Mountains, Garden Spur	Continental	Nunatak	10	Wagner et al. (2021)
Lecidella siplei	(C.W. Dodge & G.E. Baker) May. Inoue	OQ557118	h6	Antarctica	James Ross Island	Maritime	Non-Nunatak	1	Ruprecht et al. (2024)
Lecidella siplei	(C.W. Dodge & G.E. Baker) May. Inoue	PV788444	h7	Antarctica	Livingston Island, Barnard Point	Maritime	Non-Nunatak	3	Goetz et al. (2025)
Lecidella siplei	(C.W. Dodge & G.E. Baker) May. Inoue	PV788445	h8	Antarctica	Livingston Island, Barnard Point	Maritime	Non-Nunatak	3	Goetz et al. (2025)
Pseudephebe minuscula	(Nyl. ex Arnold) Brodo & D. Hawksw.	MT375969	h1	Antarctica	Livingston Island, 50 m a.s.l.	Maritime	Non-Nunatak	3	Garrido-Benavent et al. (2020)
Pseudephebe minuscula	(Nyl. ex Arnold) Brodo & D. Hawksw.	DQ534480	h2	Antarctica	King George Island, Korean Antarctic Scientific Station	Maritime	Non-Nunatak	3	Kim et al. (2006)
Pseudephebe minuscula	(Nyl. ex Arnold) Brodo & D. Hawksw.	MT375975	h4	Antarctica	Transantarctic Mountains, Mount Kyffin, above 1,000 m a.s.l.	Continental	Nunatak	10	Garrido-Benavent et al. (2020)
Pseudephebe minuscula	(Nyl. ex Arnold) Brodo & D. Hawksw.	MT375976	h5	Antarctica	Transantarctic Mountains, Gateway Spur, Mount Hope	Continental	Nunatak	10	Garrido-Benavent et al. (2020)
Pseudephebe minuscula	(Nyl. ex Arnold) Brodo & D. Hawksw.	MT375977	h5	Antarctica	Transantarctic Mountains, Waldron Spurs	Continental	Nunatak	10	Garrido-Benavent et al. (2020)
Usnea lambii	(Imshaug) Wirtz & Lumbsch	EF492189	h1	Antarctica	Victoria Land nunatak	Continental	Nunatak	unknown	Wirtz et al. (2008)
Usnea lambii	(Imshaug) Wirtz & Lumbsch	EF492190	h1	Antarctica	Victoria Land nunatak	Continental	Nunatak	unknown	Wirtz et al. (2008)
Usnea lambii	(Imshaug) Wirtz & Lumbsch	EF492198	h2	Antarctica	Adelaide Island	Maritime	Non-Nunatak	3	Wirtz et al. (2008)
Usnea lambii	(Imshaug) Wirtz & Lumbsch	EF492202	h2	Antarctica	Alexander Island, Two Step Cliffs	Maritime	Nunatak	4	Wirtz et al. (2008)
Usnea lambii	(Imshaug) Wirtz & Lumbsch	EF492199	h3	Antarctica	Adelaide Island	Maritime	Non-Nunatak	3	Wirtz et al. (2008)
Usnea lambii	(Imshaug) Wirtz & Lumbsch	EF492200	h4	Antarctica	Alexander Island, Two Step Cliffs	Maritime	Nunatak	4	Wirtz et al. (2008)
Usnea lambii	(Imshaug) Wirtz & Lumbsch	EF492201	h4	Antarctica	Alexander Island, Two Step Cliffs	Maritime	Nunatak	4	Wirtz et al. (2008)
Usnea lambii	(Imshaug) Wirtz & Lumbsch	EF492196	h5	Antarctica	Adelaide Island	Maritime	Non-Nunatak	3	Wirtz et al. (2008)
Usnea lambii	(Imshaug) Wirtz & Lumbsch	EF492191	h6	Antarctica	Victoria Land nunatak	Continental	Nunatak	unknown	Wirtz et al. (2008)
Usnea lambii	(Imshaug) Wirtz & Lumbsch	EF492192	h6	Antarctica	Victoria Land nunatak	Continental	Nunatak	unknown	Wirtz et al. (2008)
Usnea lambii	(Imshaug) Wirtz & Lumbsch	EF492193	h6	Antarctica	Victoria Land nunatak	Continental	Nunatak	unknown	Wirtz et al. (2008)
Usnea lambii	(Imshaug) Wirtz & Lumbsch	EF492197	h7	Antarctica	Adelaide Island	Maritime	Non-Nunatak	3	Wirtz et al. (2008)
Usnea lambii	(Imshaug) Wirtz & Lumbsch	EF492194	h7	Antarctica	Wilkes Land, Casey Station	Continental	Non-Nunatak	7	Wirtz et al. (2008)
Usnea lambii	(Imshaug) Wirtz & Lumbsch	EF492195	h7	Antarctica	Wilkes Land, Casey Station	Continental	Non-Nunatak	7	Wirtz et al. (2008)
